# Supplementary material for: Genetic Profiling of Primary Versus Metastatic Ewing Sarcoma for Therapeutic Target Identification
Source: Life (Basel). 2026 May 27;16(6):901. doi: 10.3390/life16060901 (PMC13302273; doi:10.3390/life16060901)
Supplement: Supplementary file 1 [file life-16-00901-s001.zip]

Archive with 2 entries (2 files):
- life-4241658-Supplemental Table S2.csv
- life-4241658-supplementary Table S1.xls
