# Supplementary material for: Genetic Profiling of Primary Versus Metastatic Ewing Sarcoma for Therapeutic Target Identification
Source: Life (Basel). 2026 May 27;16(6):901. doi: 10.3390/life16060901 (PMC13302273; doi:10.3390/life16060901)
Supplement: Supplementary file 1 [file life-16-00901-s001.zip › life-4241658-Supplemental Table S2.csv]

Gene Name	Random p-value	FDR Corrected p-value
ANKS1A	0	0
LBX2-AS1	0	0
PBX1	0	0
CEP104	2.22E-16	1.27E-12
TRPS1	1.84E-14	7.29E-11
C16orf95	1.91E-14	7.29E-11
MYH8	2.33E-14	7.63E-11
E2F6	1.07E-13	2.88E-10
TSN	1.13E-13	2.88E-10
YIPF2	1.83E-13	3.87E-10
IGF2	1.86E-13	3.87E-10
NFE2L1	2.27E-13	4.34E-10
LINC02562	3.16E-13	5.56E-10
PCOLCE-AS1	4.83E-13	7.91E-10
MSH2	5.46E-13	8.35E-10
LINC01126	6.63E-13	9.50E-10
ZNF354A	7.68E-13	1.03E-09
TBX15	1.42E-12	1.71E-09
TGM4	1.42E-12	1.71E-09
LINC00572	1.77E-12	2.03E-09
TCEAL2	2.50E-12	2.73E-09
LOC100288798	3.47E-12	3.61E-09
SERPINE1	3.62E-12	3.61E-09
SPAST	5.83E-12	5.36E-09
LOC101928896	5.85E-12	5.36E-09
YPEL2	6.92E-12	6.10E-09
RPLP2P1	7.73E-12	6.57E-09
ARPC5L	8.80E-12	7.20E-09
THRA	9.38E-12	7.41E-09
LOXL2	9.76E-12	7.45E-09
WEE1	1.03E-11	7.65E-09
NFATC4	1.30E-11	9.32E-09
VPS11	1.42E-11	9.83E-09
MGAT5	1.66E-11	1.12E-08
KLHL23	1.80E-11	1.18E-08
TRPM1	2.14E-11	1.33E-08
HAS3	2.15E-11	1.33E-08
THAP6	2.20E-11	1.33E-08
LGR5	3.02E-11	1.76E-08
PPFIA2	3.06E-11	1.76E-08
SPDYE15P	3.36E-11	1.88E-08
FBXL12	3.59E-11	1.96E-08
GPAA1	4.67E-11	2.49E-08
LMNA	7.30E-11	3.80E-08
CD99L2	9.27E-11	4.72E-08
AQP4-AS1	9.74E-11	4.79E-08
CEP350	9.83E-11	4.79E-08
KLHL22	1.16E-10	5.55E-08
UQCR10	1.39E-10	6.50E-08
LOC105374809	1.57E-10	7.22E-08
RPS6KA4	1.89E-10	8.48E-08
SNX1	2.13E-10	9.20E-08
ECM2	2.18E-10	9.20E-08
LINC01116	2.20E-10	9.20E-08
ARSA	2.21E-10	9.20E-08
UBE3A	3.04E-10	1.24E-07
CYGB	3.65E-10	1.42E-07
FITM1	3.68E-10	1.42E-07
CXCR5	3.69E-10	1.42E-07
SEC63	3.75E-10	1.42E-07
LOC103611081	3.84E-10	1.42E-07
LINC00354	3.85E-10	1.42E-07
MEF2C	4.35E-10	1.58E-07
MIR223	4.85E-10	1.74E-07
SMS	5.09E-10	1.79E-07
LIMD1	6.12E-10	2.11E-07
RFC2	6.16E-10	2.11E-07
MREG	6.79E-10	2.29E-07
NHS	6.93E-10	2.30E-07
KRT18	7.53E-10	2.47E-07
RRM2	7.83E-10	2.53E-07
SOAT2	9.10E-10	2.90E-07
MYMX	9.32E-10	2.92E-07
HMGB1	1.10E-09	3.40E-07
SESN3	1.28E-09	3.91E-07
LINC00702	1.36E-09	4.11E-07
HAUS2	1.44E-09	4.28E-07
ASAP1-IT1	1.49E-09	4.37E-07
PRLR	1.56E-09	4.52E-07
LOC101929089	1.62E-09	4.65E-07
ACOT12	1.74E-09	4.90E-07
CAMK2D	1.75E-09	4.90E-07
ABHD17C	1.79E-09	4.94E-07
TMTC3	1.81E-09	4.94E-07
ISOC1	1.83E-09	4.95E-07
LINC01118	1.95E-09	5.21E-07
DDIT4L	2.04E-09	5.39E-07
EPB42	2.16E-09	5.62E-07
SLC4A8	2.39E-09	6.14E-07
TAOK2	2.41E-09	6.14E-07
RBMXL1	2.48E-09	6.25E-07
LINC02086	2.56E-09	6.38E-07
CAPN5	2.75E-09	6.77E-07
IGFBP3	2.86E-09	6.97E-07
ECHDC1	3.02E-09	7.29E-07
LONRF1	3.43E-09	8.18E-07
IKZF1	4.10E-09	9.68E-07
STAB1	4.59E-09	1.07E-06
LINC00668	4.64E-09	1.07E-06
THY1	5.06E-09	1.16E-06
B4GALT5	5.25E-09	1.19E-06
CUL4B	5.68E-09	1.28E-06
PRAC1	6.05E-09	1.35E-06
PGK1	6.36E-09	1.40E-06
PLEKHH3	6.47E-09	1.41E-06
KIAA1551	6.59E-09	1.42E-06
SLC9A1	6.72E-09	1.44E-06
ATAD2	7.15E-09	1.51E-06
ERBB3	7.19E-09	1.51E-06
OPCML	7.45E-09	1.55E-06
SLC25A48	8.12E-09	1.65E-06
GGTA1P	8.14E-09	1.65E-06
XKR4	8.22E-09	1.65E-06
PCMTD1	8.28E-09	1.65E-06
GAB1	8.30E-09	1.65E-06
HCN1	8.53E-09	1.69E-06
KDM4C	8.94E-09	1.75E-06
YTHDF2	9.06E-09	1.76E-06
PLD1	9.23E-09	1.78E-06
SSH3	9.30E-09	1.78E-06
NPHP3	1.01E-08	1.92E-06
NRP2	1.06E-08	1.99E-06
OTUD7B	1.07E-08	1.99E-06
KRTAP6-1	1.08E-08	1.99E-06
LPP	1.12E-08	2.05E-06
LINC01555	1.13E-08	2.05E-06
ACAT2	1.14E-08	2.05E-06
LOC101927752	1.17E-08	2.09E-06
DNASE2	1.18E-08	2.09E-06
OR51B2	1.19E-08	2.09E-06
TMEM170B	1.23E-08	2.15E-06
UBR7	1.31E-08	2.27E-06
SERTAD4	1.32E-08	2.28E-06
MIPOL1	1.34E-08	2.29E-06
OR2B6	1.35E-08	2.29E-06
AFF4	1.40E-08	2.35E-06
NLRP1	1.52E-08	2.54E-06
ETFBKMT	1.56E-08	2.59E-06
PFN1P2	1.60E-08	2.64E-06
TALDO1	1.72E-08	2.82E-06
FAM98B	1.76E-08	2.86E-06
HEY2	1.79E-08	2.89E-06
MED6	1.82E-08	2.91E-06
ILK	1.85E-08	2.95E-06
RNASEH1	1.88E-08	2.96E-06
PKDREJ	1.89E-08	2.97E-06
C14orf2	2.04E-08	3.18E-06
OSBPL10	2.10E-08	3.25E-06
HRASLS2	2.28E-08	3.50E-06
KIAA2026	2.34E-08	3.57E-06
MVK	2.58E-08	3.90E-06
CNOT6	2.59E-08	3.90E-06
LYPD1	2.71E-08	4.06E-06
SMIM1	2.74E-08	4.08E-06
MRPL46	2.84E-08	4.21E-06
DLGAP4	2.90E-08	4.26E-06
CD84	2.97E-08	4.33E-06
C11orf72	3.01E-08	4.36E-06
DTNBP1	3.06E-08	4.38E-06
NAALADL1	3.06E-08	4.38E-06
UBALD1	3.08E-08	4.38E-06
MIR2052HG	3.21E-08	4.54E-06
FBXO40	3.34E-08	4.69E-06
SNCAIP	3.40E-08	4.75E-06
SNHG27	3.44E-08	4.75E-06
RSRC1	3.44E-08	4.75E-06
PLPP7	3.72E-08	5.10E-06
DNHD1	3.74E-08	5.11E-06
MRPL30	3.77E-08	5.11E-06
CIDEB	3.92E-08	5.29E-06
PTAR1	4.05E-08	5.43E-06
PRKACG	4.13E-08	5.50E-06
GTPBP4	4.29E-08	5.68E-06
FAM160A1	4.32E-08	5.69E-06
SH3PXD2B	4.44E-08	5.82E-06
GRIK2	4.49E-08	5.84E-06
NUTM2B-AS1	4.51E-08	5.84E-06
GMPR2	4.58E-08	5.89E-06
LOC283435	4.68E-08	5.98E-06
GALNT12	4.70E-08	5.98E-06
KYAT3	4.89E-08	6.19E-06
PDGFD	4.99E-08	6.28E-06
LOC101927623	5.59E-08	7.00E-06
RCOR2	5.64E-08	7.02E-06
TRPC2	5.69E-08	7.05E-06
GLB1L2	6.16E-08	7.59E-06
BLOC1S6	6.27E-08	7.68E-06
SCAPER	6.30E-08	7.68E-06
ATP1B4	6.41E-08	7.77E-06
OR51I1	6.44E-08	7.77E-06
DEFB118	7.27E-08	8.73E-06
GJA3	7.46E-08	8.90E-06
PLCD4	7.51E-08	8.92E-06
FBLN7	7.70E-08	9.03E-06
RPL35	7.70E-08	9.03E-06
SVEP1	7.72E-08	9.03E-06
RPS10	7.87E-08	9.16E-06
RSPH3	7.94E-08	9.16E-06
LINS1	7.95E-08	9.16E-06
NMNAT1	8.25E-08	9.46E-06
GALNT10	8.42E-08	9.61E-06
RPL7P27	8.95E-08	1.01E-05
ABCF3	9.01E-08	1.01E-05
RPS17P5	9.02E-08	1.01E-05
CLMAT3	9.05E-08	1.01E-05
MYL2	9.39E-08	1.04E-05
ACAN	9.55E-08	1.05E-05
PLEKHG5	9.55E-08	1.05E-05
SLC30A8	9.85E-08	1.08E-05
ID3	1.08E-07	1.17E-05
SCAF4	1.09E-07	1.19E-05
TMED1	1.11E-07	1.20E-05
LOC101928132	1.16E-07	1.24E-05
CACNG1	1.17E-07	1.25E-05
COMP	1.26E-07	1.34E-05
LOC101928306	1.27E-07	1.35E-05
IGDCC3	1.33E-07	1.41E-05
ACTC1	1.34E-07	1.41E-05
RMND1	1.34E-07	1.41E-05
PAPLN	1.37E-07	1.42E-05
TNR	1.42E-07	1.47E-05
NPY6R	1.43E-07	1.48E-05
LOC101929774	1.45E-07	1.48E-05
PCDHB6	1.45E-07	1.48E-05
L2HGDH	1.46E-07	1.49E-05
RBM26-AS1	1.51E-07	1.53E-05
HMGCS1	1.61E-07	1.62E-05
LINC00894	1.62E-07	1.63E-05
FKBP10	1.64E-07	1.63E-05
RBM15	1.64E-07	1.63E-05
HLA-DRB4	1.65E-07	1.63E-05
RTL5	1.68E-07	1.66E-05
PRTFDC1	1.71E-07	1.68E-05
SCIMP	1.76E-07	1.73E-05
COMT	1.77E-07	1.73E-05
ENDOG	1.78E-07	1.73E-05
SNX32	1.78E-07	1.73E-05
ABHD4	1.88E-07	1.81E-05
PPP1CB	1.96E-07	1.88E-05
MYF5	2.00E-07	1.91E-05
VIT	2.02E-07	1.92E-05
ASH1L	2.02E-07	1.92E-05
COL8A2	2.04E-07	1.92E-05
VGLL1	2.18E-07	2.05E-05
HAGH	2.24E-07	2.09E-05
EFCAB2	2.24E-07	2.09E-05
ADAM20	2.53E-07	2.34E-05
ZNF214	2.54E-07	2.34E-05
LRRC57	2.55E-07	2.34E-05
NPY	2.55E-07	2.34E-05
KEAP1	2.60E-07	2.37E-05
SH3GL1	2.61E-07	2.38E-05
HOXB13	2.68E-07	2.43E-05
BHMT2	2.71E-07	2.44E-05
WDR83OS	2.73E-07	2.45E-05
FLJ21408	2.75E-07	2.46E-05
PAIP1	2.82E-07	2.51E-05
BUB1B	2.86E-07	2.54E-05
EEA1	2.91E-07	2.56E-05
PSMA7	2.91E-07	2.56E-05
RSPO1	2.93E-07	2.57E-05
NUSAP1	2.97E-07	2.59E-05
NAA30	2.97E-07	2.59E-05
LINC01226	2.98E-07	2.59E-05
EIF5B	3.04E-07	2.63E-05
CENPA	3.09E-07	2.66E-05
TBRG1	3.14E-07	2.68E-05
JMJD8	3.14E-07	2.68E-05
SRSF3	3.20E-07	2.72E-05
LOC101928516	3.20E-07	2.72E-05
ABCA1	3.29E-07	2.78E-05
SMOC1	3.56E-07	3.00E-05
GPR150	3.60E-07	3.02E-05
LOC101927018	3.63E-07	3.03E-05
NDUFB1	3.64E-07	3.03E-05
NEGR1-IT1	3.65E-07	3.03E-05
ADAD1	3.68E-07	3.04E-05
LMTK2	3.79E-07	3.13E-05
RPL35P8	3.86E-07	3.17E-05
NALT1	3.88E-07	3.18E-05
RHEB	3.98E-07	3.25E-05
LL0XNC01-250H12.3	4.02E-07	3.27E-05
ITGB2	4.05E-07	3.28E-05
KLHDC8B	4.08E-07	3.29E-05
VPS13A	4.10E-07	3.30E-05
SEC31A	4.19E-07	3.36E-05
LINC00907	4.27E-07	3.41E-05
JAKMIP2	4.29E-07	3.41E-05
ADAMTS2	4.43E-07	3.51E-05
IGFBP5	4.46E-07	3.53E-05
SNRPC	4.64E-07	3.66E-05
MPG	4.70E-07	3.69E-05
SERP1	4.86E-07	3.80E-05
TOM1L1	4.87E-07	3.80E-05
PEX1	5.00E-07	3.88E-05
PDS5B	5.10E-07	3.95E-05
TTN	5.16E-07	3.98E-05
CHMP3	5.21E-07	4.01E-05
GCC1	5.40E-07	4.14E-05
ZEB1	5.45E-07	4.17E-05
NEDD4L	5.59E-07	4.26E-05
MOAP1	5.72E-07	4.34E-05
KRT40	5.77E-07	4.36E-05
LINC01771	5.79E-07	4.37E-05
SFTPD	5.92E-07	4.44E-05
RAD1	5.95E-07	4.44E-05
FLCN	5.95E-07	4.44E-05
MAGIX	6.00E-07	4.47E-05
DMRT3	6.04E-07	4.48E-05
BEX1	6.09E-07	4.50E-05
LINC00705	6.15E-07	4.53E-05
RPL10L	6.21E-07	4.56E-05
APOL4	6.25E-07	4.57E-05
SCN7A	6.26E-07	4.57E-05
TDGF1	6.41E-07	4.66E-05
STRA6	6.44E-07	4.66E-05
LRCH3	6.44E-07	4.66E-05
SEMA4B	6.64E-07	4.79E-05
LOC106699570	7.09E-07	5.09E-05
NXPH2	7.10E-07	5.09E-05
NOL10	7.17E-07	5.11E-05
SNRPA1	7.18E-07	5.11E-05
NCR3	7.62E-07	5.40E-05
DHX57	7.65E-07	5.41E-05
RTRAF	7.68E-07	5.41E-05
RBM14	7.73E-07	5.43E-05
TMOD2	7.76E-07	5.44E-05
KDM4B	7.79E-07	5.44E-05
RAB40C	7.93E-07	5.51E-05
PDZRN3	7.93E-07	5.51E-05
REX1BD	8.10E-07	5.61E-05
PLPP1	8.28E-07	5.72E-05
GOLGA2P10	8.53E-07	5.86E-05
CYP2A6	8.54E-07	5.86E-05
P3H1	8.81E-07	6.02E-05
ALS2	8.98E-07	6.13E-05
ELF1	9.05E-07	6.16E-05
CMTM5	9.19E-07	6.23E-05
IL11RA	9.46E-07	6.40E-05
LOC200772	1.01E-06	6.79E-05
SDCBP2-AS1	1.01E-06	6.79E-05
AZI2	1.02E-06	6.83E-05
NAPSA	1.02E-06	6.83E-05
ERGIC2	1.03E-06	6.83E-05
COPS2	1.04E-06	6.89E-05
LOC100996724	1.04E-06	6.90E-05
SHISA6	1.05E-06	6.90E-05
NFKB2	1.05E-06	6.92E-05
DDX31	1.07E-06	7.04E-05
USP42	1.08E-06	7.09E-05
NT5C1B	1.09E-06	7.15E-05
CCDC25	1.11E-06	7.24E-05
CLPTM1	1.13E-06	7.30E-05
HSP90AB2P	1.15E-06	7.41E-05
OR14J1	1.15E-06	7.42E-05
GSTT2	1.16E-06	7.43E-05
ATXN8OS	1.16E-06	7.43E-05
FABP7	1.16E-06	7.43E-05
TPP1	1.16E-06	7.43E-05
ZNF221	1.17E-06	7.45E-05
LINC01089	1.18E-06	7.51E-05
LCLAT1	1.19E-06	7.53E-05
LOC100506403	1.20E-06	7.56E-05
CXCL14	1.23E-06	7.71E-05
DCTN1-AS1	1.24E-06	7.80E-05
GATA5	1.25E-06	7.81E-05
TEX41	1.26E-06	7.88E-05
LSMEM1	1.27E-06	7.91E-05
LOC100506071	1.30E-06	8.09E-05
ABI2	1.31E-06	8.11E-05
OSBPL3	1.31E-06	8.11E-05
IGFBP2	1.32E-06	8.11E-05
PIGL	1.32E-06	8.13E-05
LOC105369595	1.35E-06	8.26E-05
ZDHHC8	1.36E-06	8.31E-05
TTTY13	1.38E-06	8.38E-05
HK2	1.38E-06	8.38E-05
INMT	1.43E-06	8.65E-05
GPBAR1	1.43E-06	8.65E-05
VGLL2	1.43E-06	8.65E-05
CCNB1IP1	1.44E-06	8.65E-05
S100A1	1.54E-06	9.26E-05
ZBED6	1.57E-06	9.41E-05
HAUS6	1.59E-06	9.50E-05
ADAMTS9	1.63E-06	9.72E-05
SPANXC	1.66E-06	9.87E-05
RPS17	1.67E-06	9.88E-05
EZR	1.68E-06	9.88E-05
EID1	1.68E-06	9.88E-05
SERPINB1	1.68E-06	9.89E-05
EEF1B2	1.69E-06	9.89E-05
WNT5B	1.74E-06	0.000101794
ADGRB3	1.75E-06	0.000102118
EP300-AS1	1.76E-06	0.000102617
MROH7	1.78E-06	0.000103096
LOH12CR2	1.84E-06	0.00010637
GLS2	1.84E-06	0.000106453
MMP16	1.90E-06	0.000109604
GALNT15	1.95E-06	0.000111561
PRC1	1.95E-06	0.000111561
DBNL	1.95E-06	0.000111561
DDA1	1.96E-06	0.000112007
LINC00672	2.00E-06	0.00011356
SLC11A2	2.06E-06	0.000117036
PAICS	2.08E-06	0.000117864
PQBP1	2.10E-06	0.000118388
PPP1R3C	2.15E-06	0.00012119
LOC202181	2.16E-06	0.00012127
STRAP	2.16E-06	0.00012127
MMP14	2.18E-06	0.000121633
RSL24D1	2.18E-06	0.000121633
SDHAF3	2.24E-06	0.000124511
ABLIM1	2.24E-06	0.000124511
SYNCRIP	2.27E-06	0.000125635
TFCP2	2.28E-06	0.000125653
ZNF765	2.31E-06	0.000127197
HOPX	2.38E-06	0.000130807
SSBP1	2.39E-06	0.000130848
NGDN	2.43E-06	0.000132854
CYP26B1	2.51E-06	0.000136836
LOC101928618	2.54E-06	0.000138044
ZNF451	2.54E-06	0.000138044
GFRA1	2.56E-06	0.000138813
ATP9B	2.62E-06	0.000141653
IQGAP1	2.65E-06	0.000142871
CARMIL1	2.71E-06	0.000146052
CRTAP	2.73E-06	0.000146431
ARPC4	2.73E-06	0.000146431
CAB39	2.78E-06	0.000148111
POPDC3	2.78E-06	0.000148111
TMEM63A	2.84E-06	0.000150746
LINC01049	2.84E-06	0.000150746
LINC00703	2.88E-06	0.000152362
GTPBP8	2.89E-06	0.000152362
ZNF385D	2.92E-06	0.000153974
MGA	2.99E-06	0.00015698
LOC101927640	3.01E-06	0.00015789
PRSS23	3.03E-06	0.000158591
CYTL1	3.04E-06	0.000158756
DAZ3	3.14E-06	0.000163298
ZFHX4	3.14E-06	0.00016342
ADAM15	3.26E-06	0.000169007
DLL4	3.31E-06	0.000171389
WWC1	3.32E-06	0.000171389
SOD2	3.36E-06	0.000173032
TAS2R4	3.41E-06	0.000175358
LINC00269	3.52E-06	0.000180541
LGR4	3.53E-06	0.000180605
HSPB6	3.59E-06	0.000182877
SIM2	3.61E-06	0.000182877
SASH1	3.61E-06	0.000182877
DUXAP10	3.61E-06	0.000182877
SLC38A10	3.61E-06	0.000182877
SPHK1	3.62E-06	0.000182921
PNMA2	3.72E-06	0.00018727
ADCY1	3.78E-06	0.000190192
DIO2	3.80E-06	0.000190316
GCAT	3.85E-06	0.000192624
PAG1	3.86E-06	0.000192846
VCPKMT	3.88E-06	0.000193268
ZNF528-AS1	3.90E-06	0.000194065
GRK6	4.00E-06	0.000197853
SLC17A4	4.00E-06	0.000197853
NDUFA11	4.06E-06	0.000200288
STXBP1	4.16E-06	0.000204828
ACTN1	4.16E-06	0.000204828
VAMP2	4.18E-06	0.000205298
NCKAP1L	4.26E-06	0.00020868
GBA2	4.28E-06	0.000209089
AQR	4.30E-06	0.000209325
LOC729218	4.31E-06	0.000209325
LAMA1	4.31E-06	0.000209325
HGH1	4.52E-06	0.000219162
TNF	4.59E-06	0.000221818
CXCL17	4.62E-06	0.00022277
VSIG10L2	4.68E-06	0.000225184
UPK3B	4.79E-06	0.000230201
FGFR1	4.87E-06	0.000233461
HSPA4	4.95E-06	0.00023689
PNO1	5.01E-06	0.000239094
ERN2	5.02E-06	0.000239315
PRB1	5.06E-06	0.000240738
LIMK1	5.09E-06	0.000241711
PCDH18	5.14E-06	0.000243321
ZNF396	5.15E-06	0.000243581
MUC8	5.18E-06	0.000244329
SERPINA9	5.27E-06	0.000247497
CNOT8	5.27E-06	0.000247497
NR1D1	5.29E-06	0.000247915
SUOX	5.31E-06	0.000248132
LINC00839	5.41E-06	0.000252652
SERPINB6	5.45E-06	0.000253892
KLHL8	5.46E-06	0.000253977
KERA	5.50E-06	0.000255163
IL6R	5.54E-06	0.00025623
KHDRBS3	5.55E-06	0.00025623
ATP10A	5.59E-06	0.000257681
MYL1	5.74E-06	0.000264245
LOC100507562	5.77E-06	0.000265203
CKLF	5.83E-06	0.000267207
UBXN2A	5.91E-06	0.000270328
PF4	5.94E-06	0.000271316
PFN2	5.96E-06	0.000271643
CYLD	6.14E-06	0.00027932
NGLY1	6.21E-06	0.000281937
NUDT3	6.27E-06	0.000283875
FAM162A	6.28E-06	0.00028401
CMTM3	6.40E-06	0.000288911
LOC100506922	6.43E-06	0.000289388
FCGR2A	6.47E-06	0.000290627
LOC100506472	6.50E-06	0.000291703
ECE1	6.57E-06	0.000293372
TPRKB	6.57E-06	0.000293372
LOC101929622	6.59E-06	0.000293778
MORF4	6.66E-06	0.000296371
ARHGEF7-IT1	6.69E-06	0.000297302
TET2	6.73E-06	0.00029812
RPL13P5	6.74E-06	0.00029812
AP4S1	6.82E-06	0.000301083
SLC9B2	6.94E-06	0.00030601
RSPO4	6.96E-06	0.000306265
EFCAB14	7.01E-06	0.000307562
NT5E	7.02E-06	0.000307562
LOC101927699	7.07E-06	0.000309086
ARHGAP28	7.24E-06	0.000316159
NHLH2	7.30E-06	0.00031828
KLHDC9	7.38E-06	0.000321123
LDLRAD4	7.40E-06	0.000321136
RTL8C	7.44E-06	0.000321803
MIR3936HG	7.45E-06	0.000321803
MIR125A	7.46E-06	0.000321803
STRADA	7.53E-06	0.000324274
PHLDA1	7.57E-06	0.000325581
ZBTB43	7.64E-06	0.000327899
RPS6KA1	7.71E-06	0.000330191
CBS	7.74E-06	0.000330956
ST13	7.88E-06	0.000335679
ETHE1	7.89E-06	0.000335679
ZNF598	7.91E-06	0.000335679
CLU	7.91E-06	0.000335679
SMIM8	7.92E-06	0.000335679
LINC00313	7.98E-06	0.000337287
LYST	7.99E-06	0.000337287
NFIB	8.05E-06	0.000338962
TTLL1	8.12E-06	0.000340507
TTLL7	8.12E-06	0.000340507
API5	8.13E-06	0.000340507
RBM17	8.24E-06	0.000344052
PGAM1	8.24E-06	0.000344052
MXD4	8.31E-06	0.00034617
KIAA1143	8.54E-06	0.000355058
NOTCH3	8.63E-06	0.000357316
GOLGB1	8.64E-06	0.000357316
FAM45A	8.64E-06	0.000357316
SPPL3	8.66E-06	0.000357404
LINC00924	8.69E-06	0.000358201
CKM	8.75E-06	0.000360187
SLC6A14	8.82E-06	0.000362109
SHARPIN	8.86E-06	0.000363153
HPGD	8.98E-06	0.000367474
GJA4	9.00E-06	0.000367608
NF1	9.18E-06	0.000374061
THBS4	9.19E-06	0.000374061
LINC01568	9.21E-06	0.000374061
LYRM4	9.22E-06	0.000374061
SEMA4G	9.28E-06	0.000375836
COPS8	9.37E-06	0.000378898
GTF3C4	9.51E-06	0.000383606
BEX4	9.54E-06	0.000384409
NEURL1B	9.60E-06	0.000386064
TMEM223	9.68E-06	0.000388322
SNRPD2	9.70E-06	0.000388382
ETNK1	9.71E-06	0.000388382
IKBKE	9.75E-06	0.000389173
ATP5G3	1.00E-05	0.000398722
NDUFA5	1.01E-05	0.000398722
KRT83	1.01E-05	0.000398722
ALDH1L1-AS2	1.01E-05	0.000398722
PPIL4	1.01E-05	0.000398722
NEMF	1.01E-05	0.000398722
STXBP5	1.01E-05	0.000400092
ALG10B	1.02E-05	0.000400092
PRKAG3	1.03E-05	0.000403377
MIER3	1.03E-05	0.000404606
LOC101928371	1.03E-05	0.00040518
LINC00494	1.04E-05	0.000408474
DHX29	1.06E-05	0.000414819
NKX3-2	1.07E-05	0.000416226
STMN1	1.08E-05	0.000418953
HNRNPC	1.09E-05	0.000422759
HOXB1	1.09E-05	0.000424434
ATM	1.10E-05	0.000425236
KIAA1549	1.11E-05	0.000427644
ZSCAN18	1.12E-05	0.00043038
MFAP5	1.12E-05	0.000431956
FGFR2	1.14E-05	0.00043984
CCDC159	1.16E-05	0.000444488
CAPZB	1.16E-05	0.000445138
PDLIM7	1.16E-05	0.000445499
GALNT1	1.17E-05	0.000445499
SLC22A23	1.17E-05	0.000445972
TMEM86A	1.18E-05	0.000450453
LOC101928343	1.19E-05	0.000452343
LOC101928418	1.19E-05	0.000452343
NRDC	1.20E-05	0.000452684
CREBZF	1.20E-05	0.000454056
ATG10	1.20E-05	0.000454204
KCNK9	1.22E-05	0.000461339
SFTA1P	1.23E-05	0.000462481
VGLL4	1.23E-05	0.000462481
EIF4H	1.23E-05	0.000462956
ZBTB20	1.24E-05	0.000463163
SMCO2	1.24E-05	0.000463163
PUM1	1.24E-05	0.000463163
LOC105370697	1.24E-05	0.000463163
TMEM97	1.25E-05	0.000464003
LINC01580	1.26E-05	0.000467578
CASC17	1.26E-05	0.000467578
MAMDC2	1.29E-05	0.000476323
LINC00593	1.29E-05	0.000476994
COL6A2	1.30E-05	0.000476994
TBCB	1.30E-05	0.000476994
FLJ46875	1.30E-05	0.000476994
NFKBID	1.31E-05	0.000480094
CYP2C8	1.31E-05	0.000481809
UQCRH	1.32E-05	0.00048345
SKI	1.33E-05	0.000486022
HECTD2	1.33E-05	0.000486077
PRO2268	1.34E-05	0.000486514
LINC01842	1.34E-05	0.000487695
GFPT1	1.35E-05	0.000488806
JCAD	1.35E-05	0.000488806
NUTM1	1.36E-05	0.000492245
EFCAB5	1.36E-05	0.000492245
FXYD2	1.39E-05	0.000501209
HSPB1	1.40E-05	0.000503004
MIR4290HG	1.40E-05	0.000503975
GTSF1L	1.40E-05	0.000503975
ZWILCH	1.41E-05	0.000503975
MIR3916	1.41E-05	0.000505131
ZRANB2	1.41E-05	0.000505131
ARL17A	1.42E-05	0.000507769
HIKESHI	1.43E-05	0.000511359
H1FNT	1.44E-05	0.000511484
STAG3	1.45E-05	0.000514653
TIAM1	1.45E-05	0.000514653
SNAPC5	1.45E-05	0.000514653
WNT10A	1.46E-05	0.000514653
PLVAP	1.46E-05	0.000514871
TUSC3	1.46E-05	0.000515625
ZNF641	1.48E-05	0.000519419
LOC101928123	1.48E-05	0.000519652
GPRC5D	1.48E-05	0.000519652
LOC100130417	1.49E-05	0.000519652
NLRX1	1.49E-05	0.000519652
EIF2B5	1.49E-05	0.000519652
PCDHGA4	1.49E-05	0.000519652
LINC00324	1.50E-05	0.000521669
LINC01360	1.50E-05	0.000522552
LOC101927432	1.52E-05	0.000526224
UFL1	1.52E-05	0.000526224
GRIP2	1.54E-05	0.000534254
DLD	1.56E-05	0.000540297
PCGF2	1.58E-05	0.00054463
STX2	1.58E-05	0.000544911
IKBKG	1.60E-05	0.000549093
APOBEC3C	1.60E-05	0.000550335
RPH3AL	1.61E-05	0.000552866
ADCYAP1	1.63E-05	0.000556815
ITGA6	1.63E-05	0.000556815
RHBDF1	1.64E-05	0.000559284
HAAO	1.66E-05	0.000566236
LINC00960	1.68E-05	0.000572217
EIF2AK4	1.68E-05	0.000572217
SFN	1.69E-05	0.000572217
ZFHX4-AS1	1.69E-05	0.000572286
SLC25A20	1.72E-05	0.000581471
LIPC-AS1	1.75E-05	0.000588887
RASL11B	1.75E-05	0.000588887
HACD1	1.75E-05	0.000588887
LINC01578	1.75E-05	0.000588887
RNF41	1.75E-05	0.000588887
LCN8	1.75E-05	0.000588887
LINC01297	1.78E-05	0.000597402
KCTD20	1.80E-05	0.000601911
CCT2	1.80E-05	0.000602334
QSOX1	1.82E-05	0.000605365
MYBPC1	1.82E-05	0.000605365
MRPL51	1.86E-05	0.00061834
NCBP2	1.86E-05	0.000618482
CLEC4F	1.87E-05	0.000618482
ELOC	1.87E-05	0.000618482
LNX2	1.87E-05	0.000618482
SNRPE	1.88E-05	0.000621069
USPL1	1.89E-05	0.000622903
AKT3	1.91E-05	0.000627796
SENP2	1.91E-05	0.000627796
DRD2	1.93E-05	0.000633306
ANXA1	1.93E-05	0.000633306
COBLL1	1.94E-05	0.000634478
TSHZ2	1.95E-05	0.000636852
NSUN4	1.95E-05	0.000637349
ATMIN	1.98E-05	0.000645745
STARD10	1.98E-05	0.000645745
FEZ2	1.99E-05	0.000646646
LDLRAD3	1.99E-05	0.000646646
ADGRA2	2.00E-05	0.000648375
LINC01692	2.01E-05	0.000649316
H6PD	2.01E-05	0.000650082
FGF5	2.01E-05	0.000650082
CFAP36	2.03E-05	0.000653649
DDIAS	2.03E-05	0.000653649
LINC00454	2.04E-05	0.000654503
KCTD8	2.04E-05	0.000654916
TTTY11	2.04E-05	0.000654916
PSMA3	2.05E-05	0.000656771
TNNC2	2.06E-05	0.000658098
LINC00922	2.07E-05	0.000662131
ABCC1	2.09E-05	0.000665362
IPPK	2.12E-05	0.000672827
CASQ1	2.12E-05	0.000672827
ITGB1BP1	2.14E-05	0.000679285
SMN1	2.14E-05	0.000679285
SDK2	2.15E-05	0.000681983
XPNPEP2	2.20E-05	0.000694846
LOC283045	2.25E-05	0.000709047
UBE2D2	2.25E-05	0.000709047
AZIN1	2.26E-05	0.000709047
DUS4L	2.26E-05	0.000709047
SLC6A6	2.29E-05	0.00071776
SLC17A9	2.29E-05	0.00071776
CCDC57	2.29E-05	0.00071776
GPR156	2.31E-05	0.000720815
HMGN4	2.35E-05	0.000732611
BNIP2	2.35E-05	0.000732611
IMPA2	2.35E-05	0.000732611
SLC25A30	2.36E-05	0.000732611
DDX20	2.36E-05	0.000732611
CTNNB1	2.37E-05	0.000733603
LINC01521	2.37E-05	0.000734067
RAB3GAP1	2.38E-05	0.000734801
IRF2BP2	2.38E-05	0.000734801
GOLGA7	2.38E-05	0.000734801
SKP1	2.39E-05	0.000737255
TAS2R1	2.40E-05	0.000737255
WDR46	2.40E-05	0.000737633
PPEF1	2.41E-05	0.000737633
PYHIN1	2.41E-05	0.000737633
FAM20C	2.42E-05	0.000739753
PHC3	2.42E-05	0.000739753
LINC02060	2.43E-05	0.000740032
TSIX	2.46E-05	0.000748816
AASDH	2.46E-05	0.000748816
DSTN	2.46E-05	0.000748816
PLD2	2.49E-05	0.000755991
ENPP1	2.50E-05	0.000759196
FBXL17	2.51E-05	0.000760222
LINC01898	2.53E-05	0.000765111
NGRN	2.54E-05	0.000765111
CBWD5	2.54E-05	0.000765111
CD44-AS1	2.56E-05	0.000770771
TROVE2	2.62E-05	0.000788104
HHCM	2.65E-05	0.000797041
BMP1	2.67E-05	0.000802258
LOC105370792	2.68E-05	0.000804361
ZNF839	2.69E-05	0.00080468
KLHL36	2.70E-05	0.000805804
PARVB	2.72E-05	0.000810375
CRYGS	2.75E-05	0.000819245
PARVA	2.75E-05	0.000819245
FLJ42351	2.76E-05	0.000820782
TMED4	2.76E-05	0.000820782
LOC100133315	2.77E-05	0.000821676
PRKCA-AS1	2.79E-05	0.000825894
GRSF1	2.80E-05	0.000828394
CCDC113	2.83E-05	0.000836544
LAMTOR3	2.86E-05	0.000843194
POGLUT1	2.87E-05	0.000843494
SFXN1	2.87E-05	0.000843494
RAB8B	2.87E-05	0.000844543
CCT4	2.90E-05	0.000849996
PYCARD	2.90E-05	0.000850501
MAEL	2.91E-05	0.000851374
YEATS4	2.96E-05	0.000863092
WHAMM	2.96E-05	0.000863092
NUDC	2.96E-05	0.000863092
SNW1	2.98E-05	0.000866508
KRTAP1-3	2.98E-05	0.000866597
ITGA7	2.99E-05	0.000867909
CABS1	2.99E-05	0.000867909
NR4A2	3.01E-05	0.000872396
ZNF460	3.03E-05	0.000878115
C8orf74	3.04E-05	0.000878456
GMDS	3.04E-05	0.000878573
BCL3	3.06E-05	0.000881705
LOC105377782	3.06E-05	0.000881705
MTSS1L	3.09E-05	0.000887273
GRIN2C	3.13E-05	0.000898766
IRF2BPL	3.13E-05	0.000898766
FGFR4	3.14E-05	0.000899471
RASAL2	3.17E-05	0.000906397
NSMCE4A	3.18E-05	0.000907552
C14orf178	3.20E-05	0.000913151
CLPTM1L	3.21E-05	0.000915319
PDZD7	3.23E-05	0.000918334
SLC6A4	3.24E-05	0.000921086
HMGB3	3.26E-05	0.000924498
NOTCH2	3.26E-05	0.000925442
MRVI1-AS1	3.29E-05	0.000930743
SOX6	3.30E-05	0.000930743
IL1RL2	3.30E-05	0.000930743
PPP1R14D	3.30E-05	0.000930743
FAM136A	3.31E-05	0.000930743
KRBOX1-AS1	3.31E-05	0.000930743
C2orf69	3.31E-05	0.000931564
B3GNT3	3.34E-05	0.000936932
ACTN4	3.35E-05	0.000940458
ACOX1	3.37E-05	0.00094404
CDC42BPA	3.37E-05	0.00094404
PCGEM1	3.38E-05	0.00094404
PLXND1	3.42E-05	0.000955263
S100G	3.48E-05	0.000971287
APBB2	3.50E-05	0.000974076
LOC105371352	3.50E-05	0.000974358
NDOR1	3.51E-05	0.000975373
LINC02493	3.53E-05	0.000978699
ATIC	3.53E-05	0.000979241
AMT	3.54E-05	0.000979737
DBR1	3.61E-05	0.000998392
AKAP8L	3.63E-05	0.001003589
HIPK2	3.65E-05	0.001006761
PPFIBP1	3.67E-05	0.001011827
PRR13	3.68E-05	0.001013081
TREML4	3.69E-05	0.001014967
STARD7	3.70E-05	0.001014967
FNDC1	3.71E-05	0.001016263
LTC4S	3.86E-05	0.001056651
CCNB2	3.87E-05	0.001057488
ZNF791	3.89E-05	0.001061245
CHKA	3.89E-05	0.001061245
SCAF11	3.90E-05	0.001061395
CDC42SE1	3.90E-05	0.001061395
ENOX2	3.94E-05	0.001070976
LSR	3.96E-05	0.001074404
OSBPL7	3.97E-05	0.001074835
PIEZO2	3.97E-05	0.001074835
DLG3	3.98E-05	0.001077559
RCN2	3.99E-05	0.001077863
PER4	4.04E-05	0.001090233
DICER1-AS1	4.11E-05	0.001106445
TFAM	4.11E-05	0.001106445
BACE1	4.12E-05	0.001106445
METAP2	4.12E-05	0.001106445
SMOC2	4.15E-05	0.001114982
BTG1	4.19E-05	0.00112196
KRT27	4.19E-05	0.00112196
RORB	4.20E-05	0.001122048
SYCE1L	4.20E-05	0.001122048
SRFBP1	4.23E-05	0.001128827
TRPV3	4.27E-05	0.001136168
CCT6A	4.27E-05	0.001136168
YRDC	4.28E-05	0.001136956
TCTE1	4.29E-05	0.00113822
TMCC1	4.29E-05	0.001139092
MB	4.31E-05	0.001142891
UTP15	4.33E-05	0.00114521
NCLN	4.36E-05	0.001151531
ZNF639	4.36E-05	0.001151531
SLC6A1	4.37E-05	0.001151531
B3GALNT2	4.39E-05	0.001155753
TSPAN11	4.41E-05	0.0011596
RPS10P2	4.44E-05	0.001168197
ABI1	4.45E-05	0.001169511
ARHGEF25	4.47E-05	0.001171583
SFTA3	4.48E-05	0.001172196
HPYR1	4.52E-05	0.001181778
MINDY2	4.53E-05	0.001184674
LOC101928617	4.58E-05	0.00119424
FOXG1	4.58E-05	0.00119424
KLHL41	4.59E-05	0.001194659
ADRA2A	4.63E-05	0.001203923
SNX27	4.65E-05	0.001207542
RBFOX1	4.66E-05	0.001210682
SYDE1	4.68E-05	0.001213314
LOC101926984	4.69E-05	0.001213524
FZD5	4.74E-05	0.00122233
JRK	4.74E-05	0.00122233
HSDL2	4.74E-05	0.00122233
OAF	4.76E-05	0.001228355
LOC101928985	4.80E-05	0.001236484
TREX1	4.82E-05	0.001239076
WDR73	4.82E-05	0.001239076
UBXN2B	4.85E-05	0.001242399
TPD52L3	4.85E-05	0.001242399
C1orf116	4.86E-05	0.001243465
LINC-PINT	4.86E-05	0.001243852
XIRP1	4.89E-05	0.001249099
ERVH-6	4.97E-05	0.001268588
CAD	5.00E-05	0.001274309
TMEM87A	5.05E-05	0.001286483
PAPOLG	5.10E-05	0.001296772
ZNF660	5.11E-05	0.00129795
LOC105274304	5.11E-05	0.00129795
CCDC36	5.15E-05	0.001305421
PLEKHA4	5.16E-05	0.001306235
FLI1	5.16E-05	0.001306278
SNORA27	5.20E-05	0.001313204
BASP1	5.20E-05	0.001313204
FSTL4	5.22E-05	0.001314044
RERE	5.22E-05	0.001314044
CRTC1	5.23E-05	0.001315706
CUL2	5.24E-05	0.001315706
ANKRD49	5.26E-05	0.001319785
USP54	5.31E-05	0.001331381
ATL2	5.35E-05	0.00134048
LINC00957	5.42E-05	0.001356948
MATN2	5.44E-05	0.001358504
PAQR7	5.44E-05	0.001358504
XPA	5.45E-05	0.001359278
EPHB1	5.49E-05	0.001366774
MAGI1-IT1	5.52E-05	0.001373235
FOXH1	5.55E-05	0.001379737
DHFR	5.57E-05	0.001380914
PLPP6	5.57E-05	0.001380914
SYPL2	5.60E-05	0.001383677
ZFYVE28	5.60E-05	0.001383677
FBXL20	5.60E-05	0.001383677
GNAI3	5.60E-05	0.001383788
XIRP2	5.62E-05	0.001385762
KRT8	5.63E-05	0.001387108
PPP1R14B	5.66E-05	0.001394403
GSPT1	5.73E-05	0.001408056
OASL	5.74E-05	0.001408056
SLN	5.74E-05	0.001408056
MYBPH	5.75E-05	0.001409757
ZNF695	5.79E-05	0.00141753
BCL6B	5.80E-05	0.001419832
DENND6B	5.87E-05	0.001432843
PLCB2	5.88E-05	0.001432843
ZDHHC4	5.88E-05	0.001432843
SELE	5.95E-05	0.001448452
RPL10A	5.96E-05	0.001450772
CYLC1	6.00E-05	0.001458242
IL4	6.08E-05	0.00147583
TM4SF18	6.09E-05	0.001476163
SLC25A35	6.11E-05	0.001478158
PTP4A2	6.11E-05	0.001478158
MAPK14	6.14E-05	0.00148229
TIRAP	6.14E-05	0.00148229
RUFY3	6.14E-05	0.00148229
GSTA4	6.18E-05	0.001487031
SPRY4	6.18E-05	0.001487031
ALDH3B2	6.24E-05	0.00150134
BCKDK	6.29E-05	0.001510233
CLIP4	6.30E-05	0.00151073
BREA2	6.32E-05	0.001515333
C1orf105	6.36E-05	0.001522567
ATP6V0C	6.37E-05	0.001524165
TREML1	6.38E-05	0.001524165
UTP14A	6.40E-05	0.001527018
MAGI2-AS3	6.40E-05	0.001527018
KCNIP3	6.44E-05	0.001535324
PCDHA10	6.46E-05	0.001536851
TTN-AS1	6.50E-05	0.001545084
LOC285043	6.53E-05	0.001551048
KPNB1	6.54E-05	0.00155267
FASTKD2	6.66E-05	0.001578557
LPCAT1	6.67E-05	0.001578803
ZNF667-AS1	6.69E-05	0.001581851
PGD	6.70E-05	0.001581851
NFATC1	6.70E-05	0.001581851
KIF2A	6.71E-05	0.001582328
RASGRF2	6.73E-05	0.001584152
SMC5	6.74E-05	0.001584152
CHI3L1	6.74E-05	0.001584152
PPP2R5E	6.77E-05	0.001590863
GNPTG	6.83E-05	0.001602453
TTC1	6.86E-05	0.001607334
OMD	6.87E-05	0.00160804
TNNT2	6.93E-05	0.001619892
LCA5	6.94E-05	0.001622097
RAPGEF1	6.96E-05	0.001624681
DIS3	6.98E-05	0.001626264
PCK1	7.00E-05	0.001630607
SP100	7.01E-05	0.001631294
ANKRD54	7.03E-05	0.001634827
MCMBP	7.06E-05	0.001638382
EIF1B	7.10E-05	0.0016465
C9orf116	7.11E-05	0.0016465
TRDV3	7.13E-05	0.001651477
CRY1	7.17E-05	0.001658038
CTPS1	7.19E-05	0.001660097
CD300LB	7.19E-05	0.001660311
MPST	7.24E-05	0.001669432
CSNK1G2-AS1	7.31E-05	0.001684378
TBX18	7.33E-05	0.001685826
CREM	7.33E-05	0.001685908
SYT2	7.36E-05	0.001689746
SPATA32	7.37E-05	0.001690055
TNPO3	7.37E-05	0.001690055
ALOX12P2	7.39E-05	0.001692556
GTF2IP12	7.41E-05	0.001694156
NKTR	7.48E-05	0.001709883
ARPP19	7.50E-05	0.001710334
LINC01016	7.50E-05	0.001710334
MRPS16	7.54E-05	0.00171853
HNRNPA3	7.57E-05	0.001723556
TTC30B	7.61E-05	0.001730887
C22orf42	7.64E-05	0.001735434
HNRNPA0	7.65E-05	0.001735434
CDH8	7.66E-05	0.001736059
HERC2P7	7.67E-05	0.001736059
CRISP1	7.69E-05	0.001740297
CYTH4	7.76E-05	0.001752934
CMKLR1	7.81E-05	0.001763131
BBIP1	7.91E-05	0.001783339
BUB3	7.96E-05	0.0017935
GART	8.02E-05	0.00180609
MUC21	8.04E-05	0.001807244
MED13L	8.05E-05	0.001807405
LINC02483	8.05E-05	0.001807405
SEMA6A	8.06E-05	0.001808403
KIR2DS3	8.09E-05	0.001813189
PPP1R8	8.17E-05	0.001827043
GPBP1	8.18E-05	0.001827043
DNAJC10	8.18E-05	0.001827043
DOCK6	8.20E-05	0.001830272
LINC01305	8.21E-05	0.001830632
MIR1-1HG	8.26E-05	0.001836941
PITHD1	8.26E-05	0.001836941
ALDH4A1	8.27E-05	0.001836941
NTAN1	8.27E-05	0.001836941
ZFY	8.30E-05	0.00184111
PADI2	8.41E-05	0.001864761
SNURF	8.43E-05	0.001867324
CDC7	8.47E-05	0.001873586
SSBP4	8.53E-05	0.001884278
MAD2L2	8.54E-05	0.001886027
RPS21	8.67E-05	0.001911356
MRI1	8.78E-05	0.001935429
AFF2	8.90E-05	0.001956799
ORC2	8.90E-05	0.001956799
CDH1	8.91E-05	0.001956799
TNFRSF25	8.91E-05	0.001956812
RPL5	8.93E-05	0.00195892
MET	9.00E-05	0.001972752
EPN1	9.07E-05	0.001984107
FCHSD1	9.07E-05	0.001984107
HECW1	9.09E-05	0.001985162
FMO4	9.11E-05	0.00198877
TMPRSS12	9.13E-05	0.00198877
CARHSP1	9.13E-05	0.00198877
CPPED1	9.15E-05	0.00199069
WDFY3-AS2	9.24E-05	0.00201013
LOC100499194	9.28E-05	0.002016405
DKC1	9.38E-05	0.002036171
PDLIM5	9.40E-05	0.002038338
PNISR	9.46E-05	0.002048192
ELMOD2	9.54E-05	0.00206556
CABLES1	9.56E-05	0.002066032
ZNRF1	9.57E-05	0.002067874
MROH5	9.60E-05	0.002072484
SSR1	9.62E-05	0.002072533
NBEA	9.62E-05	0.002072533
KBTBD4	9.63E-05	0.002072533
LOC101060391	9.74E-05	0.002094288
TTC3	9.76E-05	0.002097031
OR51E1	9.82E-05	0.002106103
SPNS1	9.82E-05	0.002106103
RFFL	9.90E-05	0.002119751
FAP	9.93E-05	0.002124787
SULF2	9.95E-05	0.002126349
ERVH-4	0.000100822	0.002153438
C15orf39	0.000101435	0.002163864
CFAP47	0.000101499	0.002163864
EPHX1	0.000102069	0.002173994
RBM8A	0.000102306	0.002177018
MARK3	0.000102751	0.00218446
SYN2	0.000104001	0.002207704
CP	0.000104037	0.002207704
CD4	0.000104412	0.002213612
JMJD1C-AS1	0.000104592	0.002215378
C6orf52	0.000104812	0.002217988
BMS1P2	0.000105417	0.002228733
FDX1	0.000105896	0.002236797
9-Sep	0.000106006	0.002237058
NPTXR	0.000106944	0.00225274
PBOV1	0.000107008	0.00225274
EPB41L4A-AS1	0.000107044	0.00225274
MEGF10	0.00010758	0.002261944
LINC00266-1	0.000107724	0.002262895
ATOH8	0.000108511	0.00227734
SLC25A33	0.000108941	0.002284272
HSPH1	0.000109078	0.002285054
INHBA	0.000110084	0.002304023
GRIN2A	0.000110412	0.002308367
NQO1	0.000110493	0.002308367
INSR	0.000111389	0.002321275
BAG1	0.000111405	0.002321275
EFHD1	0.000111508	0.002321275
FBXW11	0.000111516	0.002321275
LOC105370829	0.00011169	0.002322787
ZNF300	0.000111936	0.002325793
BUD31	0.000112079	0.002326654
SPATA7	0.000112358	0.002329189
PTCHD1	0.00011244	0.002329189
HSPB2	0.000112506	0.002329189
PTRHD1	0.000113081	0.00233898
DIAPH2-AS1	0.00011367	0.002349043
LOC100130705	0.00011398	0.002353328
OR1J2	0.000115958	0.002392012
IL18BP	0.000116237	0.002395208
PLA2G15	0.000116441	0.002395208
C4BPA	0.000116521	0.002395208
CLDN18	0.000116531	0.002395208
GS1-279B7.1	0.000117075	0.002402225
TP53INP1	0.000117082	0.002402225
NFIC	0.000117401	0.002406615
KIR2DL1	0.00011753	0.002407107
NRIP2	0.00011779	0.002410278
UFD1	0.000118276	0.002418064
CLCN7	0.000118701	0.002423288
LRRC15	0.000118743	0.002423288
NAV2	0.00011896	0.002425556
CHCHD3	0.000119716	0.002438801
RTKN2	0.000119842	0.0024392
C2orf49	0.000119987	0.002439984
FAM21EP	0.000120661	0.002451515
MYO1C	0.000121095	0.002458153
VASP	0.000122389	0.002482222
VTI1A	0.000122615	0.002484607
NAA15	0.000123204	0.002494199
TAC4	0.000123306	0.002494199
LOC440792	0.000123612	0.002494736
FZR1	0.000123668	0.002494736
PNLDC1	0.000123718	0.002494736
TOMM6	0.000123768	0.002494736
LINC02145	0.000124363	0.002504527
SLC5A3	0.000124643	0.002507962
SIRT2	0.000125119	0.002515331
BOD1L1	0.000126109	0.002533011
MAPT	0.000127305	0.002554795
TCEANC2	0.00012759	0.002558274
LRRN4CL	0.000127998	0.002563694
AGBL1	0.000128084	0.002563694
BTG3	0.000128533	0.002569194
SEC24D	0.000128583	0.002569194
TTLL3	0.000128763	0.002570549
PDPK1	0.000128918	0.002571404
EIF3D	0.000129574	0.002582241
RAB5C	0.000129751	0.002582751
ZNF445	0.000129825	0.002582751
MAP3K3	0.000131633	0.002616448
EPHA8	0.000131765	0.002616803
SRRT	0.000132065	0.00262049
NR1D2	0.00013243	0.002625459
VNN1	0.000133668	0.002647712
HHLA3	0.000134008	0.002652155
TOMM7	0.000135602	0.002681386
TCF19	0.000135794	0.002682868
FBLL1	0.000135937	0.00268338
MR1	0.000136246	0.002685722
MYH10	0.00013629	0.002685722
SERPINB7	0.000136465	0.00268686
ARHGAP33	0.000136913	0.002693367
LOC100507513	0.000137469	0.002701985
PHF8	0.000137843	0.00270556
DCAF6	0.000137887	0.00270556
LOC105374989	0.000138058	0.002706598
C10orf71	0.000138637	0.002715626
MPI	0.000138884	0.002718141
NSD1	0.00013905	0.002719068
PLXNA1	0.000139937	0.002729015
MEMO1	0.000139944	0.002729015
RARG	0.000140026	0.002729015
SNAI2	0.000140035	0.002729015
MORF4L2-AS1	0.000140454	0.002734855
SLX4IP	0.000140913	0.002739547
GLRX5	0.000140934	0.002739547
LINC00674	0.00014156	0.002749383
FAM19A5	0.000142272	0.002759893
KIAA1586	0.000142342	0.002759893
NDUFB4	0.000142717	0.002764825
OIP5-AS1	0.000143858	0.002784576
DFFA	0.000144295	0.002790677
CDCA2	0.000144692	0.002795996
TRO	0.000145173	0.002802927
LINC02092	0.00014624	0.002819068
SLAMF6	0.000146307	0.002819068
ATP6V1H	0.000146378	0.002819068
C3orf52	0.000147234	0.002833173
DKKL1	0.000147503	0.002835968
MED14	0.000147646	0.002836338
FLNB-AS1	0.000147889	0.002836826
EFL1	0.000147919	0.002836826
PCAT18	0.000148188	0.002839609
CELSR1	0.000148396	0.002841219
CPEB4	0.000148867	0.002845999
RIN1	0.000148894	0.002845999
DRC3	0.000149582	0.002854961
PIP5K1C	0.000149612	0.002854961
ATG4B	0.000150162	0.002858009
LINC00910	0.000150246	0.002858009
HEXIM1	0.000150276	0.002858009
LOC101927516	0.000150297	0.002858009
SVIL-AS1	0.000150432	0.002858009
TGOLN2	0.00015052	0.002858009
CHIA	0.000150686	0.002858793
ZNF561-AS1	0.000151084	0.002863973
CPAMD8	0.000151397	0.002867534
LINC01000	0.000152229	0.002880445
LOC101929645	0.00015233	0.002880445
GIGYF1	0.000152589	0.002882963
USP4	0.000154247	0.002911889
HOXA9	0.000154391	0.002912208
RAPGEF6	0.000156232	0.002944511
SATB2	0.000157233	0.002960942
AP3S1	0.000158979	0.002990583
LINC00556	0.000159068	0.002990583
CHRND	0.000159229	0.002991156
APTR	0.00015958	0.002993068
MALAT1	0.000159592	0.002993068
CA5B	0.00015998	0.002997892
SCN10A	0.000160387	0.002999745
ATXN2	0.000160403	0.002999745
ARHGDIB	0.000160659	0.002999745
VN1R2	0.000160691	0.002999745
ARIH1	0.000160946	0.002999745
TMPRSS5	0.000160971	0.002999745
RPL36AL	0.000161091	0.002999745
TSC22D2	0.000161126	0.002999745
FEM1B	0.000162343	0.003017927
EIF4EBP2	0.000162366	0.003017927
UBXN6	0.000163019	0.003027609
LMNTD1	0.000163433	0.00303284
FAM3A	0.000165441	0.003067619
C17orf78	0.000167635	0.003105787
PTCRA	0.000167984	0.003107525
BARD1	0.000168	0.003107525
NLRP11	0.000168197	0.003107947
COL14A1	0.000168294	0.003107947
BPIFB9P	0.000168583	0.003109786
CAPNS2	0.000168665	0.003109786
TATDN3	0.000169308	0.003119132
MBD3	0.000169702	0.00312388
IFT140	0.000170211	0.003129511
KCNK2	0.000170281	0.003129511
SEC24B-AS1	0.00017128	0.003145349
ENG	0.000171764	0.003151711
MUCL1	0.00017212	0.003155717
HOXA13	0.000172866	0.003166861
CDK19	0.000175359	0.003209966
EIF5A	0.000175859	0.00321655
IL21R	0.000177765	0.003248818
NUP160	0.00017856	0.003260013
CTNS	0.000178662	0.003260013
COX10	0.00017892	0.003260673
ADGRF2	0.00017901	0.003260673
PHF3	0.000179125	0.003260673
LRRC77P	0.000179429	0.003263614
CHCHD5	0.000182981	0.003325582
SARDH	0.000184291	0.003346736
AOX3P-AOX2P	0.00018451	0.00334806
EFEMP2	0.000185446	0.003362382
PRR14L	0.000186163	0.003372714
SLC8A3	0.000186536	0.003376248
EPG5	0.000186735	0.003376248
KIF23	0.0001868	0.003376248
HTRA2	0.000188525	0.003404741
FAM46B	0.000189226	0.003414061
TNFAIP3	0.000189339	0.003414061
TRBV16	0.00019096	0.003440583
LOC105374428	0.0001922	0.003456906
WDR81	0.000192223	0.003456906
STAM-AS1	0.000192403	0.003456906
C16orf46	0.000192487	0.003456906
CACNG6	0.000192721	0.003456906
NALCN	0.000192771	0.003456906
GYPB	0.00019331	0.003463861
PALLD	0.000194395	0.003480582
ZNF326	0.000195026	0.003489154
LINC00663	0.000196073	0.003505149
MEGF8	0.00019716	0.003521834
AGTPBP1	0.000197962	0.003533406
MAPKAP1	0.000199476	0.003556493
PODNL1	0.000199706	0.003556493
NOL3	0.000199721	0.003556493
GALNT8	0.000200921	0.003575083
LOC105377924	0.000201807	0.003588063
CSF2	0.00020389	0.003622288
NAMPT	0.00020423	0.0036228
WDTC1	0.000204235	0.0036228
WDR54	0.000204746	0.003629056
HIST1H2BM	0.000204967	0.003630165
ENO1	0.000205818	0.003642422
WHRN	0.000206094	0.003644493
CFAP46	0.00020628	0.003644969
VCAN	0.000206722	0.00364597
VCPIP1	0.000206903	0.00364597
AQP6	0.000206925	0.00364597
G6PC3	0.000206973	0.00364597
C9orf72	0.000207385	0.003650422
LAMB2	0.000208214	0.003659504
C2orf73	0.000208344	0.003659504
CPVL	0.00020838	0.003659504
KNL1	0.000208761	0.003663388
MTFR1	0.000209369	0.003671246
SYNDIG1	0.000210287	0.003684524
CNOT10	0.000211494	0.003702841
RNF32	0.000211952	0.003708027
ZKSCAN2	0.000212422	0.003713415
ANKRD17	0.000213067	0.003721852
PBXIP1	0.000213417	0.003725126
ELP3	0.000214027	0.003732931
CRAT	0.000214394	0.003736488
POTEM	0.000216184	0.003763233
RBM12	0.000216257	0.003763233
YWHAB	0.000219221	0.003811917
CENPH	0.000220241	0.003824979
ZNF771	0.000220306	0.003824979
FAM83B	0.000220563	0.003826543
SEMA6D	0.000221133	0.00383353
PSMA5	0.000221391	0.003835101
C8orf49	0.000222268	0.003847385
POM121L9P	0.000223633	0.003868091
LARP7	0.000224383	0.003878137
PLPPR4	0.000225317	0.003891345
BYSL	0.000225725	0.003892715
CGREF1	0.000225736	0.003892715
KIAA1614	0.000226654	0.003905606
ZZEF1	0.000228864	0.003940725
PUM2	0.000229087	0.003941604
ADCY9	0.000230799	0.003968081
KAZALD1	0.000231884	0.003982462
TSPAN18	0.000231983	0.003982462
MUC19	0.000234296	0.004019158
TIAL1	0.000235276	0.004032951
FNDC3B	0.000236242	0.004046483
LINC01140	0.000237006	0.004056537
LOC101927811	0.000238488	0.004078857
SPART	0.000241104	0.004120523
MIR125B1	0.000241748	0.004128451
BBX	0.000242198	0.004133056
11-Sep	0.000242733	0.004139103
SNORD21	0.00024365	0.004151651
FAM69C	0.000244208	0.004155202
PPA1	0.000244221	0.004155202
KNSTRN	0.000246497	0.004190815
TNMD	0.000247219	0.004196931
RSU1P2	0.000247223	0.004196931
SH2B2	0.000248476	0.00421508
BOD1	0.000250645	0.004247503
RNF146	0.000250758	0.004247503
NAPA-AS1	0.000251731	0.004260835
NUTM2B	0.000252565	0.004271797
UNC5B	0.000252869	0.004273784
SIM1	0.000254299	0.004294786
USP6	0.000254562	0.004296062
TOR1AIP1	0.000255846	0.004314554
ARHGAP31	0.00025632	0.004319369
CTR9	0.000256574	0.004320472
IRX4	0.000257022	0.004324839
ARID5B	0.000257981	0.004337791
FGF10-AS1	0.000258194	0.004338189
NDUFA4L2	0.000259653	0.004359507
GRID1-AS1	0.000260719	0.004372212
PEX13	0.000260842	0.004372212
DDX24	0.000260982	0.004372212
ERRFI1	0.00026119	0.0043725
TST	0.000261972	0.004382152
FARP1	0.000262149	0.004382152
CPSF2	0.000263263	0.004397567
RPS10P5	0.000264009	0.004406816
ZNF354B	0.000264588	0.004412764
MAPT-AS1	0.000264868	0.004412764
MCEMP1	0.000264943	0.004412764
TMED8	0.000265295	0.004415418
CDCA7L	0.000265805	0.004420696
MYH2	0.0002661	0.004422393
MRTO4	0.00026642	0.004424503
RBM25	0.000266782	0.004425877
HOOK1	0.000266889	0.004425877
LTA4H	0.000267249	0.004427198
TMEM74	0.000267355	0.004427198
EMP2	0.00026774	0.004430372
STIM2	0.000268711	0.004443231
GOLGA8A	0.000269883	0.004459393
SNRPN	0.000270155	0.004460672
CRYBB2P1	0.000272163	0.004490592
NAP1L1	0.000272582	0.004494269
RPL22	0.000273726	0.004509117
TF	0.000273876	0.004509117
CREG2	0.000274497	0.004515372
SEMA3D	0.00027465	0.004515372
KLK2	0.000275034	0.004518444
OR7E47P	0.000276204	0.004534415
DCLK1	0.000276609	0.004537485
RBM48	0.000276787	0.004537485
SIRT3	0.000277616	0.004544639
USP9Y	0.00027762	0.004544639
OGG1	0.000277823	0.004544716
AJUBA	0.000279237	0.004564589
SMAD2	0.000279572	0.004565024
DZIP1	0.000279662	0.004565024
ZBTB46	0.000280118	0.004569213
SORBS1	0.000280572	0.004573364
ARHGAP24	0.000281239	0.004577757
NAP1L3	0.000281241	0.004577757
SQLE	0.000281985	0.004586609
NID2	0.000282269	0.004587972
ERP29	0.000282574	0.004588534
MYCBP	0.000282704	0.004588534
RSPH14	0.000283454	0.004597451
ADD3	0.000283981	0.004602742
CCNT2	0.000284252	0.004603878
PSRC1	0.000285516	0.004621085
ZNF786	0.000286143	0.004627964
IFI16	0.000286977	0.00463818
GUCY1B3	0.000287725	0.004646992
LOC105375273	0.000288527	0.004656663
PSAT1	0.000288866	0.004658854
LRRC45	0.00028942	0.004664506
HDAC3	0.000289888	0.004665131
COPZ1	0.000290168	0.004665131
GSTM2	0.000290174	0.004665131
CDS2	0.000290273	0.004665131
KDM3A	0.000291181	0.004676444
EML3	0.000291542	0.004678963
MSS51	0.000292073	0.004679049
LUARIS	0.00029213	0.004679049
SAGE1	0.000292194	0.004679049
EXOSC1	0.000292364	0.004679049
AHDC1	0.000293715	0.00469739
NEDD8	0.000294427	0.004703141
LINC01282	0.000294485	0.004703141
LINC02466	0.000294924	0.004706872
LOC90768	0.000295548	0.004713548
KANSL1L	0.000296256	0.004718401
OSBPL8	0.000296264	0.004718401
PXK	0.000297671	0.004737517
PPP4R1L	0.000298591	0.004748861
GLI3	0.000299949	0.004767151
MKX	0.000300821	0.004777696
DBX1	0.000302654	0.004803479
XRCC5	0.000303393	0.004811876
LOC101928663	0.000303708	0.004813541
LOC100507389	0.000303965	0.004814285
KATNA1	0.000308117	0.004876675
MTERF4	0.000308437	0.004878371
NXN	0.000311145	0.004917808
LMF2	0.000311532	0.004920531
LIMCH1	0.000312288	0.004929075
MXRA5	0.000314366	0.004958458
HDAC9	0.000316492	0.0049863
MAN1B1	0.000316738	0.0049863
MGAT4EP	0.000316974	0.0049863
F11R	0.000317099	0.0049863
FGF16	0.000317219	0.0049863
FRAS1	0.000317457	0.004986621
SCGB1A1	0.000317984	0.004991478
NEK1	0.00032158	0.005041458
FRYL	0.000321608	0.005041458
HSD3B1	0.00032248	0.005049344
HMG20A	0.000322686	0.005049344
NUP54	0.000322772	0.005049344
DPEP1	0.000324995	0.005080652
PSMB7	0.000325821	0.005090092
XBP1	0.000326117	0.005091246
HOXC8	0.000328486	0.005124739
IQSEC1	0.000329175	0.005128911
TMEM268	0.000329201	0.005128911
RPS7	0.000330054	0.005138708
TSTD2	0.00033124	0.005153672
MIR215	0.000332378	0.005166133
PPM1J	0.000332846	0.005166133
MIR29B1	0.000333047	0.005166133
ZNF502	0.000333143	0.005166133
LOC101929902	0.000333168	0.005166133
CXCL11	0.0003346	0.005181573
LOC101927829	0.000334794	0.005181573
MDFIC	0.000334842	0.005181573
DAPP1	0.000335513	0.005188453
SLC38A7	0.000338336	0.005227049
SPATA20	0.000338465	0.005227049
CHPF2	0.000339396	0.005237897
TMEM241	0.000340301	0.00524833
FLJ12825	0.0003411	0.005257115
MTRR	0.000343393	0.005288209
CER1	0.000343579	0.005288209
STIP1	0.000343854	0.00528889
MRPS30	0.000345076	0.005303827
PRSS3P3	0.000345288	0.005303827
CCT8	0.000346316	0.005316055
FTSJ3	0.000346675	0.005318004
RBMY2TP	0.000346947	0.005318616
LOC102725228	0.000347556	0.005324391
ABCC9	0.000349146	0.005343321
PLAG1	0.000349258	0.005343321
MTCL1	0.000350539	0.005358213
CUL1	0.000350699	0.005358213
SUV39H2	0.00035272	0.005383731
NRIP1	0.000352839	0.005383731
ESCO1	0.000354416	0.005404196
MAPK12	0.000355054	0.005406656
JAKMIP3	0.000355161	0.005406656
PGM2L1	0.000355483	0.005406656
ITPR3	0.000355521	0.005406656
GTF2I	0.00035578	0.005407007
ZNF235	0.000357323	0.005425707
IRX2	0.000357484	0.005425707
SLC25A27	0.000359676	0.005455364
LINC01312	0.000360147	0.005458895
ADAMTSL1	0.00036095	0.00546496
CRYAB	0.000361252	0.00546496
UHMK1	0.000361474	0.00546496
FIGNL2	0.000361501	0.00546496
PNN	0.000363847	0.0054968
REXO1	0.000364542	0.005503672
ZNF75D	0.000365125	0.005506155
ETF1	0.000365187	0.005506155
ACR	0.000366849	0.005524291
TMEM232	0.000367036	0.005524291
MEIS3	0.000367113	0.005524291
RIOK2	0.000368954	0.005548352
SOD1	0.000370335	0.005565467
SYNGR4	0.000370591	0.005565665
RGL4	0.00037178	0.005577008
SIGLEC8	0.000371833	0.005577008
TOMM20	0.000374378	0.005608664
COPS9	0.000374433	0.005608664
PAPPA2	0.000375709	0.005624101
PKP2	0.00037739	0.005645577
EVA1B	0.000378644	0.005660641
FKBP11	0.000379251	0.00566602
CDH17	0.000382418	0.005709613
EFNA1	0.000383545	0.005722711
RABL2A	0.000387859	0.005783313
VAMP1	0.000389307	0.005799267
LRRC37A4P	0.000389435	0.005799267
PWAR6	0.00039151	0.005826381
ZNF645	0.000394511	0.005865403
FLRT1	0.000394644	0.005865403
TM2D1	0.000396033	0.005879536
TNRC6B	0.000396108	0.005879536
PPP1R14A	0.000396384	0.005879824
LOC100130950	0.000397065	0.005884489
SERPINF1	0.000397212	0.005884489
KCNJ11	0.000397633	0.005885413
LNX1	0.000397788	0.005885413
WDR20	0.000398668	0.005894628
LINC01315	0.000399504	0.00590318
LIPF	0.000401058	0.005921329
GCC2-AS1	0.000401249	0.005921329
GKN2	0.000402506	0.005936057
MLEC	0.000403786	0.005951105
FADS3	0.000404522	0.00595812
UAP1L1	0.000405891	0.005968573
CHRNB1	0.000405996	0.005968573
FBXO31	0.000406013	0.005968573
LOC101929897	0.000408561	0.00600218
KIF11	0.000408931	0.00600321
POC1B	0.000409155	0.00600321
HTATIP2	0.000411782	0.006037889
AGT	0.000412075	0.006038322
PVALB	0.000412424	0.006039574
LOC93429	0.000412984	0.006043913
TBL1XR1	0.000413446	0.006046813
SLC4A11	0.000413958	0.00605044
PLD3	0.000415132	0.006063732
CDC23	0.000418607	0.006110596
PLEKHF1	0.00041889	0.006110835
C19orf70	0.000419984	0.006122897
DYSF	0.000421437	0.006140174
NUP58	0.000422143	0.006146552
BIRC6	0.000423403	0.006160984
TIMP4	0.000424081	0.006166934
KIAA1324L	0.000425396	0.006182134
GPR137	0.000426217	0.006188339
CDC42SE2	0.000426363	0.006188339
RSL1D1	0.000426667	0.006188832
ZNF346	0.000427047	0.006190426
OLIG2	0.000427669	0.006195523
KRTAP17-1	0.000430577	0.00623371
ZPLD1	0.00043256	0.006256282
SLC25A42	0.00043284	0.006256282
HTR4	0.000432955	0.006256282
WDR44	0.000433487	0.006260022
OR7D4	0.000434608	0.006272258
EMP1	0.000435566	0.006282128
PRINS	0.000438166	0.006315653
LRRC23	0.00043873	0.006318343
LPCAT2	0.000438904	0.006318343
CAND1	0.000442523	0.006366442
SNX7	0.000443042	0.00636991
ANKRD23	0.000443369	0.006370615
CASC22	0.000444018	0.006375943
NEU3	0.000444339	0.006376557
CNGA1	0.000445419	0.006388055
COL4A3BP	0.000445724	0.006388432
KIR3DL1	0.000446125	0.006390183
LINC01720	0.000446604	0.006393048
GLO1	0.000447036	0.006395238
RPS4XP3	0.00044825	0.006408605
N4BP2L2-IT2	0.000449843	0.00642737
SPDYE1	0.000451335	0.006441956
MIEF1	0.000451426	0.006441956
HKDC1	0.000453533	0.006467996
BACH1	0.000454009	0.006470758
POF1B	0.000455001	0.006480866
AKIP1	0.00045551	0.006484086
CRB1	0.000456347	0.006491968
ZKSCAN5	0.000457086	0.006498447
SLC35F2	0.000457822	0.006504876
PRKDC	0.000458132	0.006505247
LY86-AS1	0.000458506	0.006506527
RPS29	0.000461825	0.00654957
LZTR1	0.000462792	0.006559095
CFAP57	0.000463069	0.006559095
C14orf37	0.000463799	0.006565377
PPFIBP2	0.000464727	0.006572249
GDE1	0.000464858	0.006572249
PLXDC2	0.000465812	0.006581677
ZNF580	0.00046653	0.00658776
CTB-49A3.2	0.000466924	0.006589264
FGD5	0.000467539	0.006593882
AXL	0.000467907	0.006595014
LOC100134040	0.000469501	0.006610097
ARSD	0.000469554	0.006610097
DAP3	0.000470527	0.006619729
SLMAP	0.000471642	0.006631344
ZNF436	0.000472009	0.006632205
CLDN20	0.000472282	0.006632205
WLS	0.000473466	0.00664476
MSH6	0.000474239	0.006651536
LOC101928700	0.000475647	0.006667204
RNF14	0.000479773	0.006720928
LINC00265	0.000480507	0.006727098
SMAD1-AS2	0.000481076	0.006730952
LINC02052	0.000481853	0.00673771
SDCBPP2	0.000489412	0.006839234
IL6ST	0.000490971	0.006856839
C1RL	0.000492346	0.006871855
FGF18	0.000492806	0.006874089
GEMIN5	0.000493519	0.006879847
LHFPL3-AS1	0.000494198	0.006885124
HEXA	0.000494815	0.006889532
NRN1	0.000495236	0.006891207
CCT5	0.000496138	0.00689957
FHOD3	0.000496832	0.006905031
TAS2R39	0.000501042	0.006955467
KCNS2	0.000501068	0.006955467
ADAMTS20	0.000501464	0.006956751
CLDN15	0.000502273	0.006963758
FRG1JP	0.000503751	0.006980027
DPY19L2P4	0.00050477	0.006989921
ELOA-AS1	0.00050589	0.006998441
LOC101929718	0.000505996	0.006998441
LOC100507250	0.00050649	0.007001048
LOC100505570	0.000507712	0.007013709
MKL1	0.000511471	0.007061381
PLPP5	0.000512717	0.007074322
MTPAP	0.00051345	0.007077707
TMEM256-PLSCR3	0.00051358	0.007077707
POLK	0.00051567	0.007100219
P2RY4	0.000515856	0.007100219
ATP6V0D2	0.000516143	0.007100219
USP1	0.000520136	0.007150856
PTPN2	0.000520927	0.007157437
HDAC1	0.000523633	0.007190306
CEP63	0.000524376	0.007196197
VANGL1	0.000525899	0.007212779
CD276	0.000526566	0.007217607
LOC105372762	0.000529588	0.007254691
TAF1A	0.000530245	0.007259352
MYEF2	0.000530884	0.00726015
HFE	0.000531286	0.00726015
EFS	0.000531596	0.00726015
LOC400684	0.000532125	0.00726015
ABCA2	0.000532193	0.00726015
CTNNBL1	0.000532204	0.00726015
NAT8B	0.000533946	0.007275295
VPS33B	0.000534307	0.007275295
DYNC1LI2	0.000534403	0.007275295
IL1RAPL1	0.000534584	0.007275295
GOLGA2	0.000537356	0.007308679
LOC102724938	0.000538401	0.007318549
USP35	0.000539555	0.007329888
MRPL14	0.000540833	0.007342897
SECISBP2	0.000543323	0.007372337
SLTM	0.000544008	0.007377264
SPG21	0.000545933	0.007396297
RAB35	0.000546057	0.007396297
FAM198B	0.000546875	0.007403001
TUNAR	0.000548068	0.007414771
LOC647070	0.000548888	0.007419311
DNAH2	0.000549051	0.007419311
GPR82	0.000549839	0.007425581
CTD-2350J17.1	0.00055795	0.007526393
LINC02043	0.00055808	0.007526393
POLE4	0.000558289	0.007526393
ARMCX4	0.000558774	0.007527647
CCT7	0.000559039	0.007527647
MAP1LC3C	0.000560773	0.007542335
CMC4	0.000560788	0.007542335
APEX1	0.000562798	0.00756114
AMPH	0.000562846	0.00756114
RDH14	0.000565463	0.007589481
RBM20	0.000565618	0.007589481
NCOR2	0.000567512	0.007610439
PCDHGC5	0.000571591	0.007659766
ALKBH5	0.000571975	0.007659766
UGT2B4	0.000572193	0.007659766
RPP21	0.000574404	0.007684875
GNB3	0.000574829	0.007686074
RPL26L1	0.000583643	0.007799376
ENY2	0.00058703	0.007839731
RNA45SN5	0.000587347	0.007839731
SIX2	0.000587813	0.007840112
DNAAF4	0.000588211	0.007840112
MYLK2	0.000588872	0.007840112
BPESC1	0.000589028	0.007840112
LOC102723831	0.000589086	0.007840112
RWDD2A	0.000589793	0.007844966
ZNF491	0.000592765	0.007879924
SIRT1	0.000593575	0.007886117
MATR3	0.000593937	0.007886355
LINC01362	0.000595687	0.007903184
MYOT	0.000595979	0.007903184
EML4	0.000596239	0.007903184
RPL36A	0.000597035	0.007907147
PTPN4	0.000597228	0.007907147
HCFC2	0.000598496	0.007915697
SMPDL3A	0.000598763	0.007915697
WDR86	0.00059891	0.007915697
LINC02042	0.000600249	0.007925945
TMED9	0.000600377	0.007925945
PITPNM2	0.00060677	0.008005731
KLHL1	0.000607876	0.008014355
OLR1	0.000608123	0.008014355
CLTCL1	0.000609367	0.008021642
FAM49A	0.000609376	0.008021642
THBS3	0.000612021	0.008051835
GYPA	0.0006135	0.008066663
OR5P2	0.000614652	0.008077176
TRPV1	0.000615516	0.008080564
ADIPOR2	0.000615615	0.008080564
KLHL28	0.000616016	0.008081199
PDE7A	0.000616693	0.008085452
LOC101928278	0.000618254	0.008101284
DOHH	0.000622565	0.008153111
KCNJ3	0.000623627	0.008158259
DSCAM	0.00062367	0.008158259
IGH	0.000626419	0.008189544
GMCL1P1	0.00063267	0.008266551
RAB36	0.0006341	0.008278629
SHROOM2	0.000634602	0.008278629
LOC102546294	0.000634678	0.008278629
RPL11	0.000635894	0.0082839
FHAD1	0.00063627	0.0082839
PURPL	0.00063648	0.0082839
CDCA4	0.000636528	0.0082839
SRSF9	0.000639562	0.008318662
CPA4	0.00064041	0.008324967
ARHGAP19	0.000641918	0.008339839
MUC15	0.000643134	0.008350904
SWSAP1	0.000645594	0.008378099
CASC1	0.000647371	0.008396406
SF3B6	0.000650079	0.008426759
LOC105378130	0.000650764	0.00843087
LRRC47	0.000652043	0.008442667
HOXD10	0.000652687	0.008446234
MMP17	0.000656045	0.00848231
MIR216A	0.000656215	0.00848231
WDR12	0.000658946	0.00851281
SKIV2L2	0.000661242	0.008537659
SLC35D1	0.000665675	0.008590056
DDX21	0.00066643	0.008594959
TMOD3	0.000668516	0.008617013
PPME1	0.0006695	0.008621494
KIR2DL2	0.000669616	0.008621494
EDA2R	0.000671667	0.008643046
LOC284395	0.000674862	0.008679286
ERBB2	0.000676826	0.008697908
C19orf47	0.000677069	0.008697908
THYN1	0.000679659	0.008722185
TATDN1	0.00067972	0.008722185
C5orf22	0.000680811	0.008731296
FGFR1OP2	0.000681367	0.00873354
ATF7IP2	0.000682302	0.008740631
SHH	0.000682683	0.008740631
BRD4	0.000688247	0.008806948
CACNB1	0.00068894	0.008810897
CXorf36	0.000689504	0.008813192
SLC27A1	0.00069	0.008814615
NIFK	0.000692273	0.008835833
EPYC	0.000692432	0.008835833
ANP32E	0.000697631	0.008897222
RPS20	0.000699139	0.008911495
B3GNT4	0.000700965	0.008929803
P3H4	0.000702654	0.008946347
APBA3	0.000704351	0.008962974
CSE1L	0.000705668	0.00897475
SLC16A11	0.000707253	0.008988925
ZNF260	0.000707567	0.008988925
P4HA3	0.000709289	0.009005809
TMEM125	0.000710674	0.009018094
RPS27L	0.000711577	0.009018094
AGR2	0.000712052	0.009018094
KYNU	0.000712118	0.009018094
DACOR1	0.000712224	0.009018094
PTGFR	0.000715207	0.009050776
MPHOSPH10	0.000715595	0.009050776
YOD1	0.000717961	0.009075149
EFHC1	0.000718669	0.009075149
EEF1E1-BLOC1S5	0.00071871	0.009075149
TIMM23B	0.000719106	0.009075149
LOC101928100	0.000721635	0.009102053
TTTY15	0.000723143	0.009116057
BHMT	0.000724352	0.009126278
RAD21	0.000728248	0.009170323
VWA5B1	0.000729363	0.00917932
INAFM1	0.000734639	0.009240646
UNKL	0.000736835	0.009263184
PRRC2C	0.000738099	0.009273987
TDP1	0.000739846	0.009283571
RFLNB	0.00073985	0.009283571
COQ3	0.000740077	0.009283571
ADIPOQ	0.000741876	0.009301047
LOC101928461	0.000742292	0.009301174
DDX54	0.000745101	0.009326637
C6orf48	0.000745138	0.009326637
RPIA	0.000745765	0.00932939
MBOAT7	0.000746192	0.009329639
C6orf183	0.000749864	0.009368529
CAMTA2	0.00075012	0.009368529
PCNX4	0.00075196	0.009386394
CCDC97	0.000753249	0.009397366
LOC284561	0.00075428	0.009404426
WDYHV1	0.000755045	0.009404426
GFOD2	0.000755046	0.009404426
ATP5F1	0.000756437	0.009412219
CTXND1	0.000756493	0.009412219
RTP5	0.000757094	0.009414585
C9orf41-AS1	0.000757569	0.009415383
MOCS2	0.000760706	0.009444698
MAP3K14-AS1	0.000761114	0.009444698
C12orf49	0.000761164	0.009444698
PLEC	0.000762468	0.009447208
FBLN2	0.000762596	0.009447208
BGLT3	0.000762603	0.009447208
C20orf194	0.000765651	0.009479843
OLFML2B	0.000766264	0.00948231
IGDCC4	0.00077084	0.009533789
APC	0.000772744	0.00955027
TRAPPC1	0.000773006	0.00955027
LOXL1-AS1	0.000776649	0.009590109
LOC728392	0.000778034	0.009602037
RPS6KB2	0.000779109	0.009610129
SNORA68	0.000781442	0.009633721
VPS13B	0.000785117	0.009673823
SLC2A13	0.000787497	0.009697935
SAC3D1	0.000788235	0.00970181
APOD	0.000791707	0.009739313
FMO2	0.000795313	0.009778425
ATG13	0.000797607	0.009801371
PTPRG-AS1	0.000798736	0.009809985
ADH1B	0.000805969	0.009893518
CCDC14	0.000812323	0.009966177
ZNF264	0.000813651	0.009977129
C20orf141	0.000814792	0.009983171
TMEM134	0.000815182	0.009983171
MAGI2	0.000816452	0.009983171
ATP13A4	0.000816903	0.009983171
C1orf53	0.000816959	0.009983171
ZNF385C	0.000817089	0.009983171
C20orf202	0.000817193	0.009983171
CD6	0.000818127	0.009989257
C1GALT1	0.000818782	0.009991931
SNRPF	0.000820295	0.010005067
ZAR1L	0.000822608	0.010027942
AGPAT5	0.000823197	0.010029787
GPR55	0.00082571	0.010051241
PLCXD1	0.000825835	0.010051241
MAP4K5	0.000826548	0.010054579
CDC14B	0.000827051	0.010055279
SH2B1	0.000827483	0.010055279
LINC01023	0.000828096	0.010057395
MPRIP	0.00083021	0.010077729
PHF11	0.000831873	0.01009257
TSFM	0.000833792	0.0101105
LINC01361	0.000838257	0.010159267
DTYMK	0.00084074	0.010183974
C3	0.000841451	0.010187202
KLHL7	0.000843298	0.010204173
URAD	0.000845148	0.010216001
CNTRL	0.000845167	0.010216001
LINC02318	0.000849867	0.010263557
KIR2DL5A	0.000849997	0.010263557
SPATA21	0.000851992	0.010282229
MAOA	0.000853734	0.010297829
AKIRIN1	0.000854722	0.010304323
HSD17B11	0.000856324	0.010318209
PIM3	0.000857305	0.010324601
ZNF205-AS1	0.000861741	0.010372574
ZCRB1	0.000862785	0.010379689
FZD4	0.000864784	0.010398279
MRPL19	0.000868075	0.010432377
SVIP	0.000869093	0.010439137
PTPRO	0.000870631	0.010445439
RUNX1	0.000870913	0.010445439
GLYAT	0.000870985	0.010445439
NHSL2	0.000873486	0.010469417
CHSY1	0.000873898	0.010469417
LOC105378577	0.000876642	0.010489546
ADAM17	0.000876723	0.010489546
BFSP2-AS1	0.000877224	0.010489546
ITPR1-AS1	0.000877409	0.010489546
WIZ	0.000880794	0.010524524
SNX33	0.000881657	0.010529346
OPRK1	0.000882885	0.01053852
SEC11C	0.000886167	0.010572189
CCDC50	0.00088679	0.010574117
ITGA2B	0.000890411	0.010611773
ADARB2-AS1	0.000891063	0.010614024
EGOT	0.000892407	0.010621006
DCTN5	0.000892576	0.010621006
IMP4	0.000894242	0.010635308
TSEN2	0.000898814	0.010684139
PTPN22	0.000900599	0.010699807
KCNS1	0.000901993	0.010706516
TRNT1	0.000902098	0.010706516
LINC02366	0.000904699	0.010731828
SP3	0.000908103	0.010766635
OR1L1	0.000909134	0.010773285
PRKD3	0.000914615	0.010832634
LOC101927610	0.000916259	0.010843326
TEX38	0.000916464	0.010843326
C11orf1	0.000925379	0.010943156
ZBED3	0.000929902	0.010990972
IQCN	0.000931638	0.010996368
ANKRD16	0.000931757	0.010996368
PML	0.000931798	0.010996368
RNF144B	0.000940414	0.011092336
ZNF585B	0.000944593	0.011135896
PEMT	0.000950162	0.011195791
ITPR2	0.000952587	0.011218597
TBC1D13	0.000956472	0.011258565
EGFR	0.000957765	0.011267711
ATP8B2	0.000958251	0.011267711
USF3	0.000958724	0.011267711
IL5RA	0.000961704	0.01129497
LINC00997	0.000962029	0.01129497
ATP2B1-AS1	0.000970497	0.011388556
PHLDB2	0.000971215	0.011391149
C6orf120	0.000974899	0.011428509
CRP	0.000976414	0.011440345
TNNI2	0.000976907	0.011440345
LOC101929054	0.000977809	0.01144506
EXOC6	0.000978854	0.011451443
FGF13-AS1	0.000979913	0.011457983
DDX1	0.00098651	0.011528583
PDZRN4	0.000986957	0.011528583
APOE	0.00098898	0.011546329
TADA1	0.000989984	0.011552166
IGFBP7	0.000991056	0.01155879
NACA	0.000991656	0.011559904
MYLPF	0.00099754	0.011622583
E2F4	0.000998708	0.011630279
HINT1	0.000999348	0.011631822
TEF	0.001003329	0.01167223
DCTN4	0.001003908	0.011673041
PTGER3	0.001005071	0.011680638
ZNF547	0.001006243	0.011681751
CCDC112	0.001006293	0.011681751
UQCC1	0.001006696	0.011681751
HTRA1	0.001007391	0.0116839
CDC42EP4	0.001010882	0.011718459
GGT5	0.001011973	0.011725176
HDHD5	0.001013119	0.011729803
NEK8	0.001013396	0.011729803
LINC01206	0.00101466	0.011738505
TBC1D16	0.001016631	0.011750913
DPYSL4	0.001016758	0.011750913
HGF	0.001019426	0.011775809
BAG5	0.001024547	0.011829002
OTUD5	0.001027478	0.011856868
ZNF32	0.001029212	0.011870901
RRP8	0.001031136	0.01188711
TMEM217	0.001031992	0.011890997
STPG2	0.001034215	0.011910623
LOC100507053	0.001034807	0.011911455
CCDC3	0.001039194	0.011955948
PRCD	0.001041025	0.011971004
LINC00475	0.001042467	0.011981574
SLC35E2B	0.001046041	0.012016625
3-Mar	0.00104869	0.012035657
EXOC3L1	0.001048748	0.012035657
OXER1	0.001049725	0.01204084
KCNA1	0.001051724	0.012057734
[truncated: 20,919 more rows]
