# Supplementary material for: Genetic Profiling of Primary Versus Metastatic Ewing Sarcoma for Therapeutic Target Identification
Source: Life (Basel). 2026 May 27;16(6):901. doi: 10.3390/life16060901 (PMC13302273; doi:10.3390/life16060901)
Supplement: Supplementary file 1 [file life-16-00901-s001.zip › life-4241658-supplementary Table S1.xls]

## Sheet: Sheet0
Symbol	Entrez Gene Name	Expr p-value	Expr Log Ratio
AADAC	arylacetamide deacetylase	0.00276	0.119
ABCA3	ATP binding cassette subfamily A member 3	0.0472	0.127
ABHD17C	abhydrolase domain containing 17C, depalmitoylase	1.79e-09	0.157
ACAN	aggrecan	9.55e-08	-0.171
ACOT4	acyl-CoA thioesterase 4	0.0213	0.114
ACP1	acid phosphatase 1	0.00177	0.144
ACSM3	acyl-CoA synthetase medium chain family member 3	0.00278	0.167
ACTA1	actin alpha 1, skeletal muscle	0.00131	-0.148
ACTC1	actin alpha cardiac muscle 1	1.34e-07	-0.184
ADAM12	ADAM metallopeptidase domain 12	0.00531	-0.16
ADAMDEC1	ADAM like decysin 1	0.0272	-0.108
ADAMTS9	ADAM metallopeptidase with thrombospondin type 1 motif 9	1.63e-06	-0.148
ADAP2	ArfGAP with dual PH domains 2	0.00743	-0.105
ADGRA2	adhesion G protein-coupled receptor A2	2e-05	-0.11
ADGRG6	adhesion G protein-coupled receptor G6	0.00682	0.138
ADH1B	alcohol dehydrogenase 1B (class I), beta polypeptide	0.000806	0.443
ADRB2	adrenoceptor beta 2	0.0236	0.111
AGER	advanced glycosylation end-product specific receptor	0.0025	0.251
AGR2	anterior gradient 2, protein disulphide isomerase family member	0.000712	0.256
AJUBA	ajuba LIM protein	0.000279	0.11
AKR7L	aldo-keto reductase family 7 like (gene/pseudogene)	0.00713	0.102
AKT3	AKT serine/threonine kinase 3	1.91e-05	-0.113
ALDH1L1-AS2	ALDH1L1 antisense RNA 2	1.01e-05	0.195
ALOX5AP	arachidonate 5-lipoxygenase activating protein	0.0259	0.103
ALS2	alsin Rho guanine nucleotide exchange factor ALS2	8.98e-07	0.135
ALYREF	Aly/REF export factor	0.0462	0.112
ANGPTL1	angiopoietin like 1	0.0375	-0.113
ANGPTL2	angiopoietin like 2	0.00218	-0.123
ANKRD26P3	ankyrin repeat domain 26 pseudogene 3	0.0254	0.177
ANKRD36BP2	ankyrin repeat domain 36B pseudogene 2	0.00425	0.143
ANLN	anillin, actin binding protein	0.0357	0.126
ANP32E	acidic nuclear phosphoprotein 32 family member E	0.000698	0.104
ANXA3	annexin A3	0.0457	0.211
AOX1	aldehyde oxidase 1	0.00305	0.117
APBB2	amyloid beta precursor protein binding family B member 2	3.5e-05	-0.1
APLNR	apelin receptor	0.0413	-0.139
APOD	apolipoprotein D	0.000792	-0.167
APOE	apolipoprotein E	0.000989	-0.122
APOL6	apolipoprotein L6	0.00574	0.132
AQP4	aquaporin 4	0.0336	0.394
ARFGEF3	ARFGEF family member 3	0.0328	0.111
ARHGAP28	Rho GTPase activating protein 28	7.24e-06	-0.178
ARL17A		1.42e-05	0.156
ARMC8	armadillo repeat containing 8	0.0442	0.118
ARRDC3	arrestin domain containing 3	0.00716	0.101
ASAP1-IT1	ASAP1 intronic transcript 1	1.49e-09	-0.119
ASPN	asporin	0.00121	-0.182
ASRGL1	asparaginase and isoaspartyl peptidase 1	0.0316	0.11
ATAD2	ATPase family AAA domain containing 2	7.15e-09	0.124
ATP13A4	ATPase 13A4	0.000817	0.136
ATP6V0A2	ATPase H+ transporting V0 subunit a2	0.00697	-0.122
ATP8A1	ATPase phospholipid transporting 8A1	0.00234	0.145
B3GALNT2	beta-1,3-N-acetylgalactosaminyltransferase 2	4.39e-05	0.103
BARD1	BRCA1 associated RING domain 1	0.000168	0.108
BCHE	butyrylcholinesterase	0.0046	0.179
BCL3	BCL3 transcription coactivator	3.06e-05	-0.106
BEX1	brain expressed X-linked 1	6.09e-07	0.227
BGN	biglycan	0.0347	-0.137
BIRC3	baculoviral IAP repeat containing 3	0.00699	0.113
BNIP3	BCL2 interacting protein 3	0.0112	0.363
BOC	BOC cell adhesion associated, oncogene regulated	0.00121	-0.172
BTG3	BTG anti-proliferation factor 3	0.000129	0.114
BTN3A2	butyrophilin subfamily 3 member A2	0.00252	0.115
BUB1	BUB1 mitotic checkpoint serine/threonine kinase	0.0259	0.151
BUB1B	BUB1 mitotic checkpoint serine/threonine kinase B	2.86e-07	0.128
C16orf89	chromosome 16 open reading frame 89	0.00398	0.22
C19orf33	chromosome 19 open reading frame 33	0.0181	0.184
C1orf115	chromosome 1 open reading frame 115	0.0164	0.103
C1orf116	chromosome 1 open reading frame 116	4.86e-05	0.164
C1QTNF3	C1q and TNF related 3	0.00254	-0.112
C3	complement C3	0.000841	0.262
C4A	complement C4A (Chido/Rodgers blood group)	0.0041	0.124
C4B	complement C4B (Chido/Rodgers blood group)	0.0031	0.136
C4BPA	complement component 4 binding protein alpha	0.000117	0.412
CA4	carbonic anhydrase 4	0.0249	0.117
CACNA1B	calcium voltage-gated channel subunit alpha1 B	0.00821	0.207
CALCA	calcitonin related polypeptide alpha	0.00182	-0.109
CALD1	caldesmon 1	0.0153	-0.249
CAMK2D	calcium/calmodulin dependent protein kinase II delta	1.75e-09	-0.116
CAPN6	calpain 6	0.0402	-0.139
CASP1	caspase 1	0.0191	0.112
CASQ2	calsequestrin 2	0.0021	-0.216
CASZ1	castor zinc finger 1	0.026	0.105
CAVIN3	caveolae associated protein 3	0.0468	-0.141
CBS	cystathionine beta-synthase	7.74e-06	0.121
CCDC3	coiled-coil domain containing 3	0.00104	-0.176
CCL20	C-C motif chemokine ligand 20	0.0249	0.106
CCN3	cellular communication network factor 3	0.0184	-0.113
CCNB1	cyclin B1	0.00262	0.118
CCNB1IP1	cyclin B1 interacting protein 1	1.44e-06	0.118
CCNB2	cyclin B2	3.87e-05	0.126
CCNC	cyclin C	0.00106	0.1
CCNI2	cyclin I family member 2	0.0144	-0.112
CD24	CD24 molecule	0.0204	0.152
CDC25C	cell division cycle 25C	0.00999	0.139
CDC7	cell division cycle 7	8.47e-05	0.1
CDCA2	cell division cycle associated 2	0.000145	0.12
CDCA7L	cell division cycle associated 7 like	0.000266	0.132
CDH1	cadherin 1	8.91e-05	0.34
CDH10	cadherin 10	0.0241	-0.108
CDH8	cadherin 8	7.66e-05	-0.155
CDKN2A	cyclin dependent kinase inhibitor 2A	0.00176	0.107
CDKN3	cyclin dependent kinase inhibitor 3	0.0273	0.155
CEACAM6	CEA cell adhesion molecule 6	0.0305	0.155
CENPA	centromere protein A	3.09e-07	0.15
CENPF	centromere protein F	0.00976	0.112
CENPH	centromere protein H	0.00022	0.11
CEP72	centrosomal protein 72	0.0134	0.104
CER1	cerberus 1, DAN family BMP antagonist	0.000344	-0.102
CGN	cingulin	0.00708	0.123
CGREF1	cell growth regulator with EF-hand domain 1	0.000226	0.1
CHAD	chondroadherin	0.012	-0.13
CHEK1	checkpoint kinase 1	0.0377	0.128
CILP	cartilage intermediate layer protein	0.00264	-0.116
CIMIP1	ciliary microtubule inner protein 1	0.00286	0.16
CKM	creatine kinase, M-type	8.75e-06	-0.185
CLCA1	chloride channel accessory 1	0.0369	0.179
CLDN1	claudin 1	0.0464	0.104
CLDN18	claudin 18	0.000117	0.308
CLEC4F	C-type lectin domain family 4 member F	1.87e-05	0.104
CLIC5	chloride intracellular channel 5	0.0189	0.145
CLPX	caseinolytic mitochondrial matrix peptidase chaperone subunit X	0.0071	0.1
CLU	clusterin	7.91e-06	0.156
CMKLR1	chemerin chemokine-like receptor 1	7.81e-05	-0.159
CMYA5	cardiomyopathy associated 5	0.00172	-0.11
COL11A1	collagen type XI alpha 1 chain	0.0038	-0.205
COL12A1	collagen type XII alpha 1 chain	0.00111	-0.298
COL14A1	collagen type XIV alpha 1 chain	0.000168	-0.306
COL15A1	collagen type XV alpha 1 chain	0.0327	-0.212
COL1A2	collagen type I alpha 2 chain	0.0227	-0.206
COL5A2	collagen type V alpha 2 chain	0.0422	-0.277
COL6A2	collagen type VI alpha 2 chain	1.3e-05	-0.125
COL9A3	collagen type IX alpha 3 chain	0.00952	0.218
COMP	cartilage oligomeric matrix protein	1.26e-07	-0.392
COPZ2	COPI coat complex subunit zeta 2	0.0155	-0.127
CP	ceruloplasmin	0.000104	0.213
CPE	carboxypeptidase E	0.0322	-0.144
CPQ	carboxypeptidase Q	0.00122	-0.104
CPXM2	carboxypeptidase X, M14 family member 2	0.0232	-0.142
CRYAB	crystallin alpha B	0.000361	-0.119
CRYGS	crystallin gamma S	2.75e-05	-0.113
CSRP3	cysteine and glycine rich protein 3	0.00332	-0.139
CST6	cystatin E/M	0.00185	0.148
CTDSPL2	CTD small phosphatase like 2	0.00143	0.122
CTSB	cathepsin B	0.0135	-0.101
CTSK	cathepsin K	0.00741	-0.127
CXADR	CXADR Ig-like cell adhesion molecule	0.0274	0.216
CXCL10	C-X-C motif chemokine ligand 10	0.0102	0.124
CXCL11	C-X-C motif chemokine ligand 11	0.000335	0.157
CXCL12	C-X-C motif chemokine ligand 12	0.00808	-0.102
CXCL14	C-X-C motif chemokine ligand 14	1.23e-06	-0.393
CXCL17	C-X-C motif chemokine ligand 17	4.62e-06	0.289
CYCS	cytochrome c, somatic	0.0207	0.125
CYP26B1	cytochrome P450 family 26 subfamily B member 1	2.51e-06	0.241
CYP2B6	cytochrome P450 family 2 subfamily B member 6	0.00117	0.204
CYP3A7	cytochrome P450 family 3 subfamily A member 7	0.0161	0.179
CYP4B1	cytochrome P450 family 4 subfamily B member 1	0.0183	0.208
CYP51A1	cytochrome P450 family 51 subfamily A member 1	0.00373	0.144
CYRIA	CYFIP related Rac1 interactor A	0.000609	0.121
CYTL1	cytokine like 1	3.04e-06	-0.188
DACOR1	DNMT1-associated colon cancer repressed lncRNA 1	0.000712	0.101
DAXX	death domain associated protein	0.00506	0.108
DAZ3	deleted in azoospermia 3	3.14e-06	-0.133
DBX1	developing brain homeobox 1	0.000303	0.165
DCLK1	doublecortin like kinase 1	0.000277	-0.13
DDIT4L	DNA damage inducible transcript 4 like	2.04e-09	-0.125
DDX17	DEAD-box helicase 17	0.00369	-0.111
DDX25	DEAD-box helicase 25	0.00384	0.103
DLGAP5	DLG associated protein 5	0.00582	0.192
DMBT1	deleted in malignant brain tumors 1	0.00163	0.132
DMD	dystrophin	0.0149	-0.111
DNAJC12	DnaJ heat shock protein family (Hsp40) member C12	0.00167	0.114
DNM3	dynamin 3	0.00272	-0.141
DOCK9	dedicator of cytokinesis 9	0.014	0.11
DOK5	docking protein 5	0.00397	-0.166
DPYSL4	dihydropyrimidinase like 4	0.00102	0.203
DUXAP10	double homeobox A pseudogene 10	3.61e-06	0.213
DZIP1	DAZ interacting zinc finger protein 1	0.00028	-0.103
E2F6	E2F transcription factor 6	1.07e-13	0.101
EBF3	EBF transcription factor 3	0.0152	-0.18
ECM2	extracellular matrix protein 2	2.18e-10	-0.125
ECSCR	endothelial cell surface expressed chemotaxis and apoptosis regulator	0.00684	-0.11
EDN1	endothelin 1	0.0119	0.122
EEF1E1-BLOC1S5	EEF1E1-BLOC1S5 readthrough (NMD candidate)	0.000719	0.122
EGF	epidermal growth factor	0.0181	-0.109
EHF	ETS homologous factor	0.0163	0.228
EIF2D	eukaryotic translation initiation factor 2D	0.029	-0.114
ELF3	E74 like ETS transcription factor 3	0.00427	0.111
EMILIN1	elastin microfibril interfacer 1	0.0118	-0.108
EML4	EMAP like 4	0.000596	0.113
EMP2	epithelial membrane protein 2	0.000268	0.109
ENPP1	ectonucleotide pyrophosphatase/phosphodiesterase 1	2.5e-05	-0.309
EP300-AS1	EP300 antisense RNA 1	1.76e-06	0.256
EPB41L4A-AS1	EPB41L4A antisense RNA 1	0.000107	0.11
EPB41L5	erythrocyte membrane protein band 4.1 like 5	0.0377	0.24
EPPK1	epiplakin 1	0.00293	0.133
ERBB3	erb-b2 receptor tyrosine kinase 3	7.19e-09	0.22
ERC2-IT1	ERC2 intronic transcript 1	0.00842	-0.102
ERRFI1	ERBB receptor feedback inhibitor 1	0.000261	0.116
EXOC6B	exocyst complex component 6B	0.00319	0.137
EYA1	EYA transcriptional coactivator and phosphatase 1	0.00951	-0.212
EZR	ezrin	1.68e-06	0.14
F13A1	coagulation factor XIII A chain	0.0132	-0.223
F2RL1	F2R like trypsin receptor 1	0.0292	0.159
FABP3	fatty acid binding protein 3	0.00701	-0.115
FABP7	fatty acid binding protein 7	1.16e-06	-0.239
FAM114A1	family with sequence similarity 114 member A1	0.0129	-0.161
FAM221A	family with sequence similarity 221 member A	0.0295	0.115
FAM86C2P	family with sequence similarity 86, member A pseudogene	0.00164	-0.136
FAP	fibroblast activation protein alpha	9.93e-05	-0.169
FAS	Fas cell surface death receptor	0.00623	-0.134
FAXC	failed axon connections homolog, metaxin like GST domain containing	0.0107	0.132
FBLN2	fibulin 2	0.000763	-0.113
FBLN7	fibulin 7	7.7e-08	-0.11
FBN1	fibrillin 1	0.0465	-0.128
FBN2	fibrillin 2	0.00707	-0.114
FBXL7	F-box and leucine rich repeat protein 7	0.00889	-0.129
FBXO11	F-box protein 11	0.00268	0.126
FBXO5	F-box protein 5	0.0463	0.103
FCN3	ficolin 3	0.031	0.206
FGFR2	fibroblast growth factor receptor 2	1.14e-05	0.156
FGFR4	fibroblast growth factor receptor 4	3.14e-05	0.152
FHOD3	formin homology 2 domain containing 3	0.000497	-0.102
FKBP10	FKBP prolyl isomerase 10	1.64e-07	-0.134
FLNC	filamin C	0.00154	-0.117
FMO2	flavin containing dimethylaniline monoxygenase 2	0.000795	0.217
FNDC1	fibronectin type III domain containing 1	3.71e-05	-0.192
FOXA2	forkhead box A2	0.0479	0.101
FOXF1	forkhead box F1	0.0249	0.143
FZD10-AS1	FZD10 antisense divergent transcript	0.0495	-0.109
FZD5	frizzled class receptor 5	4.74e-05	0.153
GAL	galanin and GMAP prepropeptide	0.0277	0.15
GALNT12	polypeptide N-acetylgalactosaminyltransferase 12	4.7e-08	0.248
GALNT6	polypeptide N-acetylgalactosaminyltransferase 6	0.00782	-0.13
GART	phosphoribosylglycinamide formyltransferase, phosphoribosylglycinamide synthetase, phosphoribosylaminoimidazole synthetase	8.02e-05	0.101
GATA6	GATA binding protein 6	0.00473	0.192
GCFC2	GC-rich sequence DNA-binding factor 2	0.0169	0.103
GCHFR	GTP cyclohydrolase I feedback regulator	0.0074	0.102
GDF1	growth differentiation factor 1	0.0411	0.109
GFM2	GTP dependent ribosome recycling factor mitochondrial 2	0.00144	0.125
GGT5	gamma-glutamyltransferase 5	0.00101	-0.181
GIMAP2	GTPase, IMAP family member 2	0.0125	0.14
GJA3	gap junction protein alpha 3	7.46e-08	-0.21
GKN2	gastrokine 2	0.000403	0.193
GLB1L2	galactosidase beta 1 like 2	6.16e-08	0.11
GLIPR1	GLI pathogenesis related 1	0.00184	-0.136
GLT8D2	glycosyltransferase 8 domain containing 2	0.004	-0.118
GOLGA2P10		8.53e-07	0.188
GOLGA8A	golgin A8 family member A	0.00027	0.127
GOT1L1	glutamic-oxaloacetic transaminase 1 like 1	0.0159	-0.125
GSPT2	G1 to S phase transition 2	0.0195	0.106
HACD1	3-hydroxyacyl-CoA dehydratase 1	1.75e-05	0.113
HAPLN1	hyaluronan and proteoglycan link protein 1	0.00175	-0.14
HBA1	hemoglobin subunit alpha 1	0.0202	0.14
HCG11	HLA complex group 11	0.0151	-0.148
HCLS1	hematopoietic cell-specific Lyn substrate 1	0.00904	-0.114
HDGFL3	HDGF like 3	0.00251	0.129
HEY2	hes related family bHLH transcription factor with YRPW motif 2	1.79e-08	-0.122
HJURP	Holliday junction recognition protein	0.00307	0.156
HK2	hexokinase 2	1.38e-06	0.101
HLA-DRB4	major histocompatibility complex, class II, DR beta 4	1.65e-07	-0.256
HLF	HLF transcription factor, PAR bZIP family member	0.00353	0.122
HMGCR	3-hydroxy-3-methylglutaryl-CoA reductase	0.00117	0.12
HMGCS1	3-hydroxy-3-methylglutaryl-CoA synthase 1	1.61e-07	0.145
HOOK1	hook microtubule tethering protein 1	0.000267	0.155
HOPX	HOP homeobox	2.38e-06	0.119
HOXA10	homeobox A10	0.00514	-0.102
HOXA9	homeobox A9	0.000154	-0.123
HOXB13	homeobox B13	2.68e-07	0.189
HOXD10	homeobox D10	0.000653	0.133
HOXD11	homeobox D11	0.0024	0.118
HOXD13	homeobox D13	0.0211	0.164
HP	haptoglobin	0.00181	0.168
HPGD	15-hydroxyprostaglandin dehydrogenase	8.98e-06	0.184
HPR	haptoglobin-related protein	0.026	0.154
HSP90AB2P	heat shock protein 90 alpha family class B member 2, pseudogene	1.15e-06	0.245
HSP90AB3P	heat shock protein 90 alpha family class B member 3, pseudogene	0.00121	0.207
HSPA4	heat shock protein family A (Hsp70) member 4	4.95e-06	0.108
HSPB2	heat shock protein family B (small) member 2	0.000113	-0.147
HSPG2	heparan sulfate proteoglycan 2	0.00296	-0.141
HTRA1	HtrA serine peptidase 1	0.00101	-0.128
IBSP	integrin binding sialoprotein	0.0062	-0.109
ID3	inhibitor of DNA binding 3	1.08e-07	-0.144
IGBP1P1	IGBP1 pseudogene 1	0.00733	0.101
IGDCC4	immunoglobulin superfamily DCC subclass member 4	0.000771	-0.176
IGF2	insulin like growth factor 2	1.86e-13	-0.264
IGF2BP1	insulin like growth factor 2 mRNA binding protein 1	0.0192	0.137
IGF2BP3	insulin like growth factor 2 mRNA binding protein 3	0.0127	0.196
IGFBP2	insulin like growth factor binding protein 2	1.32e-06	0.177
IGFBP3	insulin like growth factor binding protein 3	2.86e-09	-0.113
IGFN1	immunoglobulin like and fibronectin type III domain containing 1	0.00238	-0.108
IGH	immunoglobulin heavy locus	0.000626	0.402
IGHG3	immunoglobulin heavy constant gamma 3 (G3m marker)	0.0315	0.285
IGHV1-69	immunoglobulin heavy variable 1-69	0.011	0.178
IGKV1-17	immunoglobulin kappa variable 1-17	0.0366	0.286
IGLJ3	immunoglobulin lambda joining 3	0.0193	0.234
IGLL3P	immunoglobulin lambda like polypeptide 3, pseudogene	0.0372	0.165
IL11RA	interleukin 11 receptor subunit alpha	9.46e-07	-0.156
IL6ST	interleukin 6 cytokine family signal transducer	0.000491	0.135
IMPA2	inositol monophosphatase 2	2.35e-05	0.142
INMT	indolethylamine N-methyltransferase	1.43e-06	0.358
IQCG	IQ motif containing G	0.0452	0.185
IRX2	iroquois homeobox 2	0.000357	0.134
ITGA6	integrin subunit alpha 6	1.63e-05	-0.124
ITGA7	integrin subunit alpha 7	2.99e-05	-0.122
ITGA9-AS1		0.00335	-0.106
ITGB2	integrin subunit beta 2	4.05e-07	-0.103
ITGB6	integrin subunit beta 6	0.00231	0.224
ITPR3	inositol 1,4,5-trisphosphate receptor type 3	0.000356	0.131
JAKMIP2	janus kinase and microtubule interacting protein 2	4.29e-07	0.131
JAM2	junctional adhesion molecule 2	0.037	-0.12
JCAD	junctional cadherin 5 associated	1.35e-05	0.146
KCMF1	potassium channel modulatory factor 1	0.0318	0.115
KCNH2	potassium voltage-gated channel subfamily H member 2	0.0239	0.129
KCNMB1	potassium calcium-activated channel subfamily M regulatory beta subunit 1	0.0142	-0.206
KCNT2	potassium sodium-activated channel subfamily T member 2	0.0012	-0.119
KCTD8	potassium channel tetramerization domain containing 8	2.04e-05	0.101
KDELR3	KDEL endoplasmic reticulum protein retention receptor 3	0.00638	-0.109
KHDRBS3	KH RNA binding domain containing, signal transduction associated 3	5.55e-06	0.142
KIAA1586	KIAA1586	0.000142	0.163
KIAA1958	KIAA1958	0.00491	0.102
KIF11	kinesin family member 11	0.000409	0.146
KIF15	kinesin family member 15	0.0161	0.101
KIF20A	kinesin family member 20A	0.0366	0.121
KIF23	kinesin family member 23	0.000187	0.191
KIF2C	kinesin family member 2C	0.0284	0.115
KLHL23	kelch like family member 23	1.8e-11	0.17
KLHL41	kelch like family member 41	4.59e-05	-0.191
KLHL7	kelch like family member 7	0.000843	0.102
KNL1	kinetochore scaffold 1	0.000209	0.119
KRT18	keratin 18	7.53e-10	0.214
KRT40	keratin 40	5.77e-07	-0.223
KRT7	keratin 7	0.00295	0.24
KRTAP19-8	keratin associated protein 19-8	0.011	-0.1
KRTAP21-1	keratin associated protein 21-1	0.034	-0.26
KRTAP5-10	keratin associated protein 5-10	0.0466	0.191
KRTAP6-1	keratin associated protein 6-1	1.08e-08	-0.124
KTN1-AS1	KTN1 antisense RNA 1	0.0298	-0.159
LAMP3	lysosomal associated membrane protein 3	0.0125	0.295
LDLRAD3	low density lipoprotein receptor class A domain containing 3	1.99e-05	-0.128
LEF1	lymphoid enhancer binding factor 1	0.00186	-0.147
let-7 (includes others)	relatives of microRNA 7	0.0403	0.161
LGALS3	galectin 3	0.0299	-0.103
LHX9	LIM homeobox 9	0.0417	-0.104
LIFR	LIF receptor subunit alpha	0.0154	0.124
LILRB4	leukocyte immunoglobulin like receptor B4	0.00214	-0.168
LIMCH1	LIM and calponin homology domains 1	0.000312	0.12
LINC00680	long intergenic non-protein coding RNA 680	0.0336	-0.162
LINC00839	long intergenic non-protein coding RNA 839	5.41e-06	0.103
LINC00960	long intergenic non-protein coding RNA 960	1.68e-05	0.28
LINC00968	long intergenic non-protein coding RNA 968	0.00695	0.123
LINC01116	long intergenic non-protein coding RNA 1116	2.2e-10	-0.156
LINC02562		3.16e-13	0.269
LMO3	LIM domain only 3	0.0404	0.158
LOC100505874		0.00947	0.167
LOC101926959		0.00374	0.114
LOC101929774		1.45e-07	-0.134
LOC102723968	uncharacterized LOC102723968	0.00226	-0.275
LOC105375172		0.00787	0.179
LOC105378589		0.0253	0.1
LOC283788	FSHD region gene 1 pseudogene	0.00943	0.11
LOC401357	uncharacterized LOC401357	0.0121	0.2
LOC644936	actin beta pseudogene	0.0398	0.14
LOC728392	uncharacterized LOC728392	0.000778	-0.159
LOC729732		0.00241	0.102
LOC90246	uncharacterized LOC90246	0.0442	-0.118
LONRF1	LON peptidase N-terminal domain and ring finger 1	3.43e-09	0.141
LOXL1-AS1	LOXL1 antisense RNA 1	0.000777	0.228
LOXL2	lysyl oxidase like 2	9.76e-12	-0.111
LPAR1	lysophosphatidic acid receptor 1	0.00444	-0.113
LPCAT1	lysophosphatidylcholine acyltransferase 1	6.67e-05	0.101
LPCAT2	lysophosphatidylcholine acyltransferase 2	0.000439	-0.123
LRCH2	leucine rich repeats and calponin homology domain containing 2	0.00687	0.123
LRIG1	leucine rich repeats and immunoglobulin like domains 1	0.0341	0.109
LRRC15	leucine rich repeat containing 15	0.000119	-0.131
LRRC4C	leucine rich repeat containing 4C	0.0346	0.1
LRRK2	leucine rich repeat kinase 2	0.00845	0.11
LRRN4CL	LRRN4 C-terminal like	0.000128	-0.13
LSAMP	limbic system associated membrane protein	0.00293	0.195
LSR	lipolysis stimulated lipoprotein receptor	3.96e-05	0.144
LSS	lanosterol synthase	0.00217	0.102
LYPD1	LY6/PLAUR domain containing 1	2.71e-08	0.207
MAF	MAF bZIP transcription factor	0.038	-0.106
MAGI3	membrane associated guanylate kinase, WW and PDZ domain containing 3	0.0181	0.13
MAL2	mal, T cell differentiation protein 2	0.0492	0.315
MAOA	monoamine oxidase A	0.000854	0.178
MAOB	monoamine oxidase B	0.00651	0.112
MAPT	microtubule associated protein tau	0.000127	-0.151
MAPT-AS1	MAPT antisense RNA 1	0.000265	-0.206
MARVELD2	MARVEL domain containing 2	0.00677	0.116
MATN2	matrilin 2	5.44e-05	-0.178
MB	myoglobin	4.31e-05	-0.253
MCEMP1	mast cell expressed membrane protein 1	0.000265	0.119
MCM4	minichromosome maintenance complex component 4	0.0125	0.176
MCM5	minichromosome maintenance complex component 5	0.0467	0.129
MDFIC	MyoD family inhibitor domain containing	0.000335	-0.163
MED6	mediator complex subunit 6	1.82e-08	0.107
MEGF10	multiple EGF like domains 10	0.000108	-0.222
MEGF6	multiple EGF like domains 6	0.0479	0.109
MEOX2	mesenchyme homeobox 2	0.00292	-0.17
MET	MET proto-oncogene, receptor tyrosine kinase	9e-05	0.174
MFAP3	microfibril associated protein 3	0.00607	0.141
MFAP5	microfibril associated protein 5	1.12e-05	-0.108
MFSD4A	major facilitator superfamily domain containing 4A	0.00536	0.129
MGC16275	uncharacterized protein MGC16275	0.00546	0.103
MGST2	microsomal glutathione S-transferase 2	0.00433	-0.103
MIPOL1	mirror-image polydactyly 1	1.34e-08	0.144
mir-133 (includes others)	relatives of microRNA 133	0.0107	-0.178
mir-134	microRNA 134	0.0103	0.189
mir-154 (includes others)	relatives of microRNA 154	0.00838	0.103
mir-17 (includes others)	relatives of microRNA 17	0.0246	-0.101
MIR503HG	MIR503 host gene	0.00555	-0.118
MIR99AHG	mir-99a-let-7c cluster host gene	0.00602	-0.13
MMP13	matrix metallopeptidase 13	0.00164	-0.207
MMP16	matrix metallopeptidase 16	1.9e-06	-0.17
MMP9	matrix metallopeptidase 9	0.00848	-0.101
MOAP1	modulator of apoptosis 1	5.72e-07	0.121
MORN2	MORN repeat containing 2	0.0025	0.106
MPPED2	metallophosphoesterase domain containing 2	0.019	-0.222
MPZL2	myelin protein zero like 2	0.00588	0.143
MREG	melanoregulin	6.79e-10	0.106
MRGPRG	MAS related GPR family member G	0.0345	0.142
MROH2A	maestro heat like repeat family member 2A	0.0359	0.181
MRPL19	mitochondrial ribosomal protein L19	0.000868	0.11
MSH2	mutS homolog 2	5.46e-13	0.137
MT1M	metallothionein 1M	0.0302	0.138
MUC1	mucin 1, cell surface associated	0.0196	0.197
MUC21	mucin 21, cell surface associated	8.04e-05	0.187
MXRA5	matrix remodeling associated 5	0.000314	-0.175
MYBPC1	myosin binding protein C1	1.82e-05	-0.117
MYBPC2	myosin binding protein C2	0.0102	-0.18
MYH1	myosin heavy chain 1	0.00296	-0.199
MYH2	myosin heavy chain 2	0.000266	-0.177
MYL1	myosin light chain 1	5.74e-06	-0.301
MYL11	myosin light chain 11	0.000998	-0.16
MYL2	myosin light chain 2	9.39e-08	-0.237
MYO10	myosin X	0.0106	0.113
MYOT	myotilin	0.000596	-0.129
MYOZ1	myozenin 1	0.0221	-0.1
MYOZ2	myozenin 2	0.0106	-0.136
NABP1	nucleic acid binding protein 1	0.00334	0.122
NAMPT	nicotinamide phosphoribosyltransferase	0.000204	0.133
NAP1L3	nucleosome assembly protein 1 like 3	0.000281	0.143
NAPSA	napsin A aspartic peptidase	1.02e-06	0.348
NCAPH	non-SMC condensin I complex subunit H	0.0341	0.13
NCKAP1L	NCK associated protein 1 like	4.26e-06	0.133
NEDD4L	NEDD4 like E3 ubiquitin protein ligase	5.59e-07	0.123
NEFM	neurofilament medium chain	0.0213	0.128
NELL2	neural EGFL like 2	0.0226	0.119
NEURL1B	neuralized E3 ubiquitin protein ligase 1B	9.6e-06	0.103
NEUROD6	neuronal differentiation 6	0.0299	0.23
NHLH2	nescient helix-loop-helix 2	7.3e-06	-0.123
NHSL2	NHS like 2	0.000873	-0.158
NID2	nidogen 2	0.000282	-0.145
NME7	NME/NM23 family member 7	0.00501	0.103
NNAT	neuronatin	0.014	-0.171
NPM1	nucleophosmin 1	0.00529	0.108
NPNT	nephronectin	0.00198	0.201
NPY	neuropeptide Y	2.55e-07	0.222
NR1D2	nuclear receptor subfamily 1 group D member 2	0.000132	-0.1
NRIP1	nuclear receptor interacting protein 1	0.000353	-0.124
NRM	nurim	0.0279	0.153
NRN1	neuritin 1	0.000495	0.135
NRXN3	neurexin 3	0.00434	-0.106
NSUN6	NOP2/Sun RNA methyltransferase 6	0.00211	-0.119
NT5E	5'-nucleotidase ecto	7.02e-06	-0.137
NTN4	netrin 4	0.0343	0.126
NTRK2	neurotrophic receptor tyrosine kinase 2	0.00256	-0.17
NUP58	nucleoporin 58	0.000422	0.104
NUSAP1	nucleolar and spindle associated protein 1	2.97e-07	0.115
NUTM2B-AS1	NUTM2B antisense RNA 1	4.51e-08	-0.117
NXN	nucleoredoxin	0.000311	-0.11
NXPH2	neurexophilin 2	7.1e-07	-0.113
OGN	osteoglycin	0.00215	-0.41
OLFM3	olfactomedin 3	0.00479	0.216
OLFML2B	olfactomedin like 2B	0.000766	-0.252
OMD	osteomodulin	6.87e-05	-0.27
OR2H2	olfactory receptor family 2 subfamily H member 2	0.0153	-0.109
OR7D4	olfactory receptor family 7 subfamily D member 4	0.000435	0.149
OR7E47P	olfactory receptor family 7 subfamily E member 47 pseudogene	0.000276	0.117
ORC5	origin recognition complex subunit 5	0.0128	0.137
OVOS2	alpha-2-macroglobulin like 1 pseudogene	0.00235	0.177
P4HA3	prolyl 4-hydroxylase subunit alpha 3	0.000709	-0.149
PABPC4L	poly(A) binding protein cytoplasmic 4 like	0.00969	-0.106
PADI2	peptidyl arginine deiminase 2	8.41e-05	-0.156
PAG1	phosphoprotein membrane anchor with glycosphingolipid microdomains 1	3.86e-06	0.117
PAICS	phosphoribosylaminoimidazole carboxylase and phosphoribosylaminoimidazolesuccinocarboxamide synthase	2.08e-06	0.117
PAPSS2	3'-phosphoadenosine 5'-phosphosulfate synthase 2	0.0417	0.106
PARD6B	par-6 family cell polarity regulator beta	0.00324	0.181
PARP8	poly(ADP-ribose) polymerase family member 8	0.00161	0.117
PBK	PDZ binding kinase	0.00248	0.132
PBX1	PBX homeobox 1	0	0.134
PBX2P1	PBX homeobox 2 pseudogene 1	0.00364	0.241
PCDH18	protocadherin 18	5.14e-06	-0.144
PCDHA1	protocadherin alpha 1	0.00139	0.217
PCDHA12	protocadherin alpha 12	0.0173	0.132
PCDHB14	protocadherin beta 14	0.0109	0.112
PCDHB4	protocadherin beta 4	0.00308	0.105
PCMTD1	protein-L-isoaspartate (D-aspartate) O-methyltransferase domain containing 1	8.28e-09	-0.116
PCOLCE	procollagen C-endopeptidase enhancer	0.0045	-0.103
PDE3A	phosphodiesterase 3A	0.00466	-0.112
PDGFD	platelet derived growth factor D	4.99e-08	-0.134
PDK1	pyruvate dehydrogenase kinase 1	0.00192	0.133
PDLIM5	PDZ and LIM domain 5	9.4e-05	0.152
PERP	p53 apoptosis effector related to PMP22	0.0175	0.182
PGAP1	post-GPI attachment to proteins inositol deacylase 1	0.00492	0.16
PIGR	polymeric immunoglobulin receptor	0.00533	0.408
PIWIL2	piwi like RNA-mediated gene silencing 2	0.00326	-0.124
PLA2R1	phospholipase A2 receptor 1	0.0395	-0.112
PLAC8	placenta associated 8	0.0162	0.128
PLAG1	PLAG1 zinc finger	0.000349	0.13
PLD1	phospholipase D1	9.23e-09	-0.112
PLEK	pleckstrin	0.0178	-0.128
PLEKHA7	pleckstrin homology domain containing A7	0.0306	0.103
PLEKHF1	pleckstrin homology and FYVE domain containing 1	0.000419	-0.126
PLEKHG4B	pleckstrin homology and RhoGEF domain containing G4B	0.00443	0.102
PLGLB2	plasminogen like B2	0.00286	-0.135
PLPP1	phospholipid phosphatase 1	8.28e-07	-0.129
PLPP7	phospholipid phosphatase 7 (inactive)	3.72e-08	-0.111
PLPPR4	phospholipid phosphatase related 4	0.000225	-0.142
PLS1	plastin 1	0.0241	0.145
PLVAP	plasmalemma vesicle associated protein	1.46e-05	-0.14
PLXDC2	plexin domain containing 2	0.000466	-0.121
PNLDC1	PARN like ribonuclease domain containing exonuclease 1	0.000124	-0.127
PNMA2	PNMA family member 2	3.72e-06	0.137
POLDIP3	DNA polymerase delta interacting protein 3	0.036	0.101
PPEF1	protein phosphatase with EF-hand domain 1	2.41e-05	-0.105
PPIA	peptidylprolyl isomerase A	0.00207	0.107
PPP1R14A	protein phosphatase 1 regulatory inhibitor subunit 14A	0.000396	0.163
PPP1R3C	protein phosphatase 1 regulatory subunit 3C	2.15e-06	-0.156
PPP1R9A	protein phosphatase 1 regulatory subunit 9A	0.00609	0.12
PRAC1	PRAC1 small nuclear protein	6.05e-09	0.295
PRC1	protein regulator of cytokinesis 1	1.95e-06	0.124
PRICKLE1	prickle planar cell polarity protein 1	0.023	-0.118
PRKAR2B	protein kinase cAMP-dependent type II regulatory subunit beta	0.00241	0.156
PRO1804	uncharacterized LOC100133319	0.0442	-0.101
PROSER1	proline and serine rich 1	0.047	0.113
PROSER2	proline and serine rich 2	0.00537	0.113
PRRX1	paired related homeobox 1	0.00579	-0.18
PRSS23	serine protease 23	3.03e-06	-0.148
PRSS8	serine protease 8	0.0212	0.108
PRTFDC1	phosphoribosyl transferase domain containing 1	1.71e-07	0.116
PSAT1	phosphoserine aminotransferase 1	0.000289	0.121
PSRC1	proline and serine rich coiled-coil 1	0.000286	0.108
PTCHD3	patched domain containing 3 (gene/pseudogene)	0.0474	-0.103
PTGFR	prostaglandin F receptor	0.000715	-0.152
PTN	pleiotrophin	0.00277	-0.12
PTPN22	protein tyrosine phosphatase non-receptor type 22	0.000901	-0.164
PWAR5	Prader Willi/Angelman region RNA 5	0.0134	0.129
PWAR6	Prader Willi/Angelman region RNA 6	0.000392	0.164
PYCARD	PYD and CARD domain containing	2.9e-05	-0.125
RAB11A	RAB11A, member RAS oncogene family	0.0217	0.105
RAB25	RAB25, member RAS oncogene family	0.0271	0.174
RAB31	RAB31, member RAS oncogene family	0.00714	-0.101
RAB4A	RAB4A, member RAS oncogene family	0.00579	0.128
RAB8B	RAB8B, member RAS oncogene family	2.87e-05	0.1
RAD51AP1	RAD51 associated protein 1	0.0484	0.119
RANBP9	RAN binding protein 9	0.0225	0.105
RASSF4	Ras association domain family member 4	0.0209	-0.131
RBP7	retinol binding protein 7	0.00428	-0.174
RCAN2	regulator of calcineurin 2	0.0102	-0.12
REPS1	RALBP1 associated Eps domain containing 1	0.00915	0.103
RESF1	retroelement silencing factor 1	6.59e-09	-0.118
RETREG2	reticulophagy regulator family member 2	0.0464	0.131
RFLNB	refilin B	0.00074	-0.112
RHBDF1	rhomboid 5 homolog 1	1.64e-05	-0.102
RIBC2	RIB43A domain with coiled-coils 2	0.00869	0.109
RMND1	required for meiotic nuclear division 1 homolog	1.34e-07	0.12
RNA45SN5	RNA, 45S pre-ribosomal N5	0.000587	0.166
RNF144B	ring finger protein 144B	0.00094	0.122
RNF182	ring finger protein 182	0.0202	0.15
RNVU1-19	RNA, variant U1 small nuclear 19	0.0141	-0.212
RPL12P1	ribosomal protein L12 pseudogene 1	0.00106	0.312
RPS10P2	ribosomal protein S10 pseudogene 2	4.44e-05	0.107
RPS4XP3	ribosomal protein S4X pseudogene 3	0.000448	0.104
RRM2	ribonucleotide reductase regulatory subunit M2	7.83e-10	0.157
RTKN2	rhotekin 2	0.00012	0.116
RUNX1-IT1	RUNX1 intronic transcript 1	0.0016	-0.104
RUNX1T1	RUNX1 partner transcriptional co-repressor 1	0.00108	-0.271
SALL2	spalt like transcription factor 2	0.00144	0.112
SAMD11	sterile alpha motif domain containing 11	0.0257	-0.104
SCG2	secretogranin II	0.00222	0.15
SCGB1A1	secretoglobin family 1A member 1	0.000318	0.351
SCGB3A1	secretoglobin family 3A member 1	0.0285	0.213
SCGB3A2	secretoglobin family 3A member 2	0.0112	0.416
SCN11A	sodium voltage-gated channel alpha subunit 11	0.00675	-0.131
SCN7A	sodium voltage-gated channel alpha subunit 7	6.26e-07	0.378
SCNN1A	sodium channel epithelial 1 subunit alpha	0.00595	0.225
SCRG1	stimulator of chondrogenesis 1	0.0149	-0.104
SDC4	syndecan 4	0.00596	0.141
SELE	selectin E	5.95e-05	-0.14
SEMA6D	semaphorin 6D	0.000221	-0.11
SERPINA1	serpin family A member 1	0.005	0.203
SERPINB9	serpin family B member 9	0.00144	0.131
SERPINE1	serpin family E member 1	3.62e-12	0.136
SERPINF1	serpin family F member 1	0.000397	-0.183
SFN	stratifin	1.69e-05	0.142
SFRP4	secreted frizzled related protein 4	0.0038	-0.273
SFTA2	surfactant associated 2	0.0441	0.302
SFTA3	surfactant associated 3	4.48e-05	0.582
SFTPB	surfactant protein B	0.0112	0.511
SFTPC	surfactant protein C	0.0103	0.551
SFTPD	surfactant protein D	5.92e-07	0.34
SGIP1	SH3GL interacting endocytic adaptor 1	0.00524	-0.116
SGMS2	sphingomyelin synthase 2	0.033	0.155
SGO2	shugoshin 2	0.0219	0.102
SH3PXD2A	SH3 and PX domains 2A	0.0319	-0.105
SHISA6	shisa family member 6	1.05e-06	0.257
SHOX2	SHOX homeobox 2	0.00957	-0.155
SHROOM2	shroom family member 2	0.000635	-0.112
SHROOM3	shroom family member 3	0.0373	0.104
SIM2	SIM bHLH transcription factor 2	3.61e-06	-0.106
SIX2	SIX homeobox 2	0.000588	-0.126
SLC10A5	solute carrier family 10 member 5	0.00608	-0.179
SLC16A4	solute carrier family 16 member 4	0.00553	-0.127
SLC1A1	solute carrier family 1 member 1	0.0055	0.155
SLC22A3	solute carrier family 22 member 3	0.0119	0.148
SLC25A30	solute carrier family 25 member 30	2.36e-05	0.14
SLC2A13	solute carrier family 2 member 13	0.000787	-0.116
SLC2A3	solute carrier family 2 member 3	0.0132	0.109
SLC30A5	solute carrier family 30 member 5	0.00117	0.118
SLC35F2	solute carrier family 35 member F2	0.000458	-0.114
SLC4A4	solute carrier family 4 member 4	0.0427	0.143
SLC6A14	solute carrier family 6 member 14	8.82e-06	0.433
SLC6A4	solute carrier family 6 member 4	3.24e-05	0.152
SLCO5A1	solute carrier organic anion transporter family member 5A1	0.0161	0.147
SLN	sarcolipin	5.74e-05	-0.19
SLPI	secretory leukocyte peptidase inhibitor	0.00123	0.313
SLX4IP	SLX4 interacting protein	0.000141	-0.138
SMIM8	small integral membrane protein 8	7.92e-06	0.103
SMKR1	small lysine rich protein 1	0.0429	0.11
SMPX	small muscle protein X-linked	0.00131	-0.129
SMS	spermine synthase	5.09e-10	0.108
SNAI2	snail family transcriptional repressor 2	0.00014	-0.162
SNORA27	small nucleolar RNA, H/ACA box 27	5.2e-05	0.166
SNORA28	small nucleolar RNA, H/ACA box 28	0.00828	0.293
SNORA46	small nucleolar RNA, H/ACA box 46	0.0323	0.211
SNORD113-3	small nucleolar RNA, C/D box 113-3	0.0142	0.435
SNORD113-4	small nucleolar RNA, C/D box 113-4	0.0126	0.467
SNORD114-2	small nucleolar RNA, C/D box 114-2	0.0089	0.473
SNORD114-6	small nucleolar RNA, C/D box 114-6	0.0423	0.217
SNORD116-21	small nucleolar RNA, C/D box 116-21	0.00263	0.379
SNORD116-22	small nucleolar RNA, C/D box 116-22	0.0465	0.131
SNORD28	small nucleolar RNA, C/D box 28	0.0387	0.207
SNORD45C	small nucleolar RNA, C/D box 45C	0.012	0.188
SNORD54	small nucleolar RNA, C/D box 54	0.043	0.149
SNX32	sorting nexin 32	1.78e-07	-0.102
SNX7	sorting nexin 7	0.000443	-0.111
SOD2	superoxide dismutase 2	3.36e-06	0.134
SORL1	sortilin related receptor 1	0.0305	0.158
SPATA13	spermatogenesis associated 13	0.0105	0.103
SPC25	SPC25 component of NDC80 kinetochore complex	0.013	0.161
SPDYE15	speedy/RINGO cell cycle regulator family member E15	3.36e-11	-0.677
SPESP1	sperm equatorial segment protein 1	0.0124	-0.116
SRSF10	serine and arginine rich splicing factor 10	0.0037	0.111
ST13P4		0.00416	0.122
STAB1	stabilin 1	4.59e-09	-0.134
STOML2	stomatin like 2	0.036	0.163
STON1	stonin 1	0.017	0.103
SULF1	sulfatase 1	0.0272	-0.29
SULF2	sulfatase 2	9.95e-05	-0.168
SYBU	syntabulin	0.0245	0.11
SYNDIG1	synapse differentiation inducing 1	0.00021	-0.143
TACSTD2	tumor associated calcium signal transducer 2	0.00673	0.255
TAFA5	TAFA chemokine like family member 5	0.000142	0.119
TBX15	T-box transcription factor 15	1.42e-12	-0.135
TC2N	tandem C2 domains, nuclear	0.0347	0.106
TCEAL2	transcription elongation factor A like 2	2.5e-12	0.163
TENM1	teneurin transmembrane protein 1	0.00121	-0.193
TENT5A	terminal nucleotidyltransferase 5A	0.0107	0.117
TERC	telomerase RNA component	0.02	-0.174
TFPI	tissue factor pathway inhibitor	0.0232	0.102
TGFB3	transforming growth factor beta 3	0.0204	-0.234
TGFBR3	transforming growth factor beta receptor 3	0.00131	0.116
TGIF1	TGFB induced factor homeobox 1	0.00304	0.154
THBS4	thrombospondin 4	9.19e-06	-0.212
THY1	Thy-1 cell surface antigen	5.06e-09	-0.147
TIMP4	TIMP metallopeptidase inhibitor 4	0.000424	-0.191
TMC5	transmembrane channel like 5	0.0252	0.214
TMED10P1	transmembrane p24 trafficking protein 10 pseudogene 1	0.00148	0.187
TMEFF1	transmembrane protein with EGF like and two follistatin like domains 1	0.037	0.139
TMEFF2	transmembrane protein with EGF like and two follistatin like domains 2	0.0229	0.164
TMEM100	transmembrane protein 100	0.0437	0.159
TMEM119	transmembrane protein 119	0.0141	-0.189
TMEM125	transmembrane protein 125	0.000711	0.168
TMEM170B	transmembrane protein 170B	1.23e-08	0.202
TMEM247	transmembrane protein 247	0.0243	0.133
TMEM97	transmembrane protein 97	1.25e-05	0.13
TMPRSS2	transmembrane serine protease 2	0.00942	0.114
TNC	tenascin C	0.0276	-0.116
TNFAIP3	TNF alpha induced protein 3	0.000189	0.143
TNMD	tenomodulin	0.000247	-0.103
TNNC2	troponin C2, fast skeletal type	2.06e-05	-0.159
TNNT3	troponin T3, fast skeletal type	0.00215	-0.137
TOM1L1	target of myb1 like 1 membrane trafficking protein	4.87e-07	0.165
TP63	tumor protein p63	0.0494	-0.109
TPI1	triosephosphate isomerase 1	0.00271	0.193
TPM3P9	tropomyosin 3 pseudogene 9	0.0114	0.154
TPSAB1	tryptase alpha/beta 1	0.0229	0.128
TPX2	TPX2 microtubule nucleation factor	0.0128	0.114
TRDV3	T cell receptor delta variable 3	7.13e-05	-0.119
TRG-AS1	T cell receptor gamma locus antisense RNA 1	0.046	-0.113
TRIM2	tripartite motif containing 2	0.0219	-0.135
TRPC1	transient receptor potential cation channel subfamily C member 1	0.00113	-0.11
TRPC4	transient receptor potential cation channel subfamily C member 4	0.0176	-0.197
TRPM8	transient receptor potential cation channel subfamily M member 8	0.00832	0.192
TRPS1	transcriptional repressor GATA binding 1	1.84e-14	-0.178
TSPAN11	tetraspanin 11	4.41e-05	-0.134
TST	thiosulfate sulfurtransferase	0.000262	0.133
TTK	TTK protein kinase	0.00743	0.117
TTN	titin	5.16e-07	-0.249
TTN-AS1	TTN antisense RNA 1	6.5e-05	0.11
TUBB2B		0.0377	0.141
TUNAR	TCL1 upstream neural differentiation-associated RNA	0.000548	0.186
TYMS	thymidylate synthetase	0.0482	0.102
UBD	ubiquitin D	0.0408	0.1
UBE2Q2P1	UBE2Q2 pseudogene 1	0.026	-0.118
UNC79	unc-79 homolog, NALCN channel complex subunit	0.00145	0.117
USP3	ubiquitin specific peptidase 3	0.00546	0.126
USP32P1	ubiquitin specific peptidase 32 pseudogene 1	0.0403	-0.32
USP9Y	ubiquitin specific peptidase 9 Y-linked	0.000278	0.17
UTS2	urotensin 2	0.00299	0.172
VCAN	versican	0.000207	-0.14
VEGFD	vascular endothelial growth factor D	0.0329	0.284
VEPH1	ventricular zone expressed PH domain containing 1	0.00522	0.163
VLDLR	very low density lipoprotein receptor	0.0197	0.108
VPS13A	vacuolar protein sorting 13 homolog A	4.1e-07	0.12
WLS	Wnt ligand secretion mediator	0.000473	0.114
WWC1	WW and C2 domain containing 1	3.32e-06	0.138
XIRP2	xin actin binding repeat containing 2	5.62e-05	-0.174
XKR4	XK related 4	8.22e-09	0.306
XPNPEP2	X-prolyl aminopeptidase 2	2.2e-05	-0.1
XRN2	5'-3' exoribonuclease 2	0.00258	0.111
YIPF7	Yip1 domain family member 7	0.0085	-0.177
YPEL2	yippee like 2	6.92e-12	-0.123
ZBED3	zinc finger BED-type containing 3	0.00093	0.115
ZBED6	zinc finger BED-type containing 6	1.57e-06	-0.108
ZBTB16	zinc finger and BTB domain containing 16	0.00596	0.116
ZBTB20	zinc finger and BTB domain containing 20	1.24e-05	-0.122
ZCCHC12	zinc finger CCHC-type containing 12	0.00391	-0.188
ZEB1	zinc finger E-box binding homeobox 1	5.45e-07	-0.122
ZFAS1	ZNFX1 antisense RNA 1	0.0135	0.12
ZFHX4	zinc finger homeobox 4	3.14e-06	-0.217
ZFY	zinc finger protein Y-linked	8.3e-05	0.127
ZNF280B		0.0479	0.115
ZNF385B	zinc finger protein 385B	0.00544	0.185
ZNF423	zinc finger protein 423	0.0298	-0.103
ZNF678	zinc finger protein 678	0.00681	0.131
ZNF711	zinc finger protein 711	0.00313	0.111
ZNF772	zinc finger protein 772	0.0152	-0.143
ZNF774	zinc finger protein 774	0.00563	-0.167
ZNF800	zinc finger protein 800	0.00168	-0.173
ZNG1E	Zn regulated GTPase metalloprotein activator 1E	2.54e-05	0.675
